# Supplementary material for: Transcriptional profiling of skeletal muscle reveals starvation response and compensatory growth in Spinibarbus hollandi
Source: BMC Genomics. 2019 Dec 5;20:938. doi: 10.1186/s12864-019-6345-2 (PMC6896686; doi:10.1186/s12864-019-6345-2)
Supplement: Supplementary file 2 — Additional file 2: Table S2. Figure S2. The list of all differentially expressed genes during fasting-refeeding. [file 12864_2019_6345_MOESM2_ESM.xls]

## Sheet: Crt vs Fasting
ID	log2FC	padj	Swissprot Description	Symbol
TRINITY_DN53185_c1_g5	15.0862	0.00225875	Uncharacterized protein ORF91
TRINITY_DN28038_c0_g1	12.4195	0.0166946	Cell division protein FtsZ	FTSZ
TRINITY_DN53185_c1_g3	12.1619	0.0205835	Uncharacterized protein ORF91
TRINITY_DN37496_c0_g1	12.1405	0.0209181	--
TRINITY_DN40074_c2_g1	10.8248	0.0044547	Sarcoplasmic calcium-binding protein 1
TRINITY_DN36404_c0_g1	10.804	0.0397978	Collagen alpha-1(III) chain	COL3A1
TRINITY_DN44348_c0_g1	10.7953	9.32176e-44	--
TRINITY_DN39439_c1_g1	10.063	0.00979681	Myosin heavy chain, muscle	MHC
TRINITY_DN51457_c0_g4	9.97133	0.0125159	Arginine kinase
TRINITY_DN37717_c0_g1	9.82653	0.0312838	--
TRINITY_DN36624_c0_g1	9.78592	0.0135104	Myosin regulatory light chain 2
TRINITY_DN44733_c0_g1	9.77501	0.0129285	Myosin light chain alkali	MLC1
TRINITY_DN49135_c0_g2	9.29167	7.36259e-16	F-box only protein 32	FBXO32
TRINITY_DN46916_c1_g3	9.1265	0.0284246	Tropomyosin	TM1
TRINITY_DN49135_c0_g1	8.99253	4.97416e-71	F-box only protein 32	FBXO32
TRINITY_DN54036_c1_g7	8.85614	0.0407981	--
TRINITY_DN46916_c1_g7	8.83196	0.032009	--
TRINITY_DN46916_c1_g2	8.81227	0.0329224	Troponin I
TRINITY_DN51457_c0_g2	8.56857	0.0425141	Cytochrome c oxidase subunit 1	MT:COI
TRINITY_DN37357_c0_g1	8.54226	0.0436812	--
TRINITY_DN46798_c2_g1	8.38362	2.24702e-09	--
TRINITY_DN55329_c1_g1	8.01328	1.82441e-53	[Pyruvate dehydrogenase (acetyl-transferring)] kinase isozyme 2, mitochondrial	PDK2
TRINITY_DN53806_c1_g2	7.73866	3.21061e-18	--
TRINITY_DN42409_c5_g1	7.64848	7.97615e-06	--
TRINITY_DN53806_c1_g1	7.59021	5.76844e-43	Kelch-like protein 38	KLHL38
TRINITY_DN53806_c1_g5	7.5868	9.57294e-05	--
TRINITY_DN39810_c0_g4	7.55839	2.27914e-05	--
TRINITY_DN39005_c5_g1	7.35416	0.000124236	--
TRINITY_DN40641_c6_g1	7.30713	0.00764623	--
TRINITY_DN50525_c1_g1	7.24635	1.27705e-52	[Pyruvate dehydrogenase (acetyl-transferring)] kinase isozyme 2, mitochondrial	PDK2
TRINITY_DN49458_c1_g3	7.22488	0.000320576	--
TRINITY_DN44540_c3_g1	7.21811	0.00922836	--
TRINITY_DN42182_c3_g3	7.18613	1.27789e-05	--
TRINITY_DN48124_c0_g1	7.0837	0.00708844	SPRY domain-containing SOCS box protein 3	SPSB3
TRINITY_DN44680_c2_g1	7.01505	1.5672e-07	--
TRINITY_DN49458_c1_g2	6.93265	0.00225875	--
TRINITY_DN43308_c4_g3	6.91944	0.00231419	--
TRINITY_DN40005_c4_g2	6.89957	0.00240105	--
TRINITY_DN45787_c3_g1	6.89413	1.08395e-33	--
TRINITY_DN49328_c1_g1	6.85569	3.80586e-11	--
TRINITY_DN45722_c0_g4	6.83687	0.00376907	Uncharacterized protein C16orf45	C16ORF45
TRINITY_DN51049_c0_g1	6.8279	4.68132e-28	--
TRINITY_DN44009_c5_g2	6.827	0.0032462	--
TRINITY_DN39026_c1_g1	6.81843	4.02365e-37	--
TRINITY_DN48124_c0_g2	6.81358	0.000856618	--
TRINITY_DN55237_c4_g6	6.79198	0.00346685	[Pyruvate dehydrogenase (acetyl-transferring)] kinase isozyme 2, mitochondrial	PDK2
TRINITY_DN56496_c6_g2	6.78496	2.19683e-34	--
TRINITY_DN40074_c3_g4	6.69663	0.0394703	--
TRINITY_DN39960_c0_g1	6.66166	2.06349e-10	--
TRINITY_DN43498_c3_g1	6.64123	7.63875e-06	--
TRINITY_DN42670_c0_g1	6.61328	0.00927565	--
TRINITY_DN52500_c0_g2	6.61199	2.20688e-33	Insulin receptor substrate 2	IRS2
TRINITY_DN48167_c1_g1	6.44291	0.0197901	Proteasome activator complex subunit 4A	PSME4A
TRINITY_DN45681_c1_g5	6.42883	0.02371	--
TRINITY_DN43379_c5_g1	6.40385	0.0290409	--
TRINITY_DN40176_c1_g1	6.3817	0.025446	--
TRINITY_DN43094_c4_g2	6.37976	0.0354201	--
TRINITY_DN40156_c1_g2	6.32697	0.0324581	--
TRINITY_DN37322_c0_g1	6.32105	0.00314178	--
TRINITY_DN41833_c1_g1	6.31858	5.55416e-08	6-phosphofructo-2-kinase/fructose-2,6-bisphosphatase 3	PFKFB3
TRINITY_DN38662_c4_g6	6.30128	0.0394432	--
TRINITY_DN54202_c0_g1	6.29191	0.0399228	--
TRINITY_DN43635_c0_g1	6.27176	2.94772e-31	--
TRINITY_DN53462_c0_g1	6.23999	0.0425003	--
TRINITY_DN49707_c0_g1	6.17131	0.0218546	--
TRINITY_DN43073_c4_g2	6.09751	0.00036677	--
TRINITY_DN36732_c0_g1	6.06229	3.54155e-05	--
TRINITY_DN52500_c0_g1	6.06132	9.81684e-28	Insulin receptor substrate 2	IRS2
TRINITY_DN49458_c1_g1	6.02516	9.49817e-39	6-phosphofructo-2-kinase/fructose-2,6-bisphosphatase 4	PFKFB4
TRINITY_DN45730_c2_g1	5.98673	1.45181e-05	--
TRINITY_DN45124_c3_g1	5.97498	0.0132746	--
TRINITY_DN43313_c7_g2	5.88829	1.01555e-17	--
TRINITY_DN41182_c2_g1	5.86598	0.00084374	--
TRINITY_DN55185_c1_g1	5.85379	8.42377e-38	6-phosphofructo-2-kinase/fructose-2,6-bisphosphatase 4	PFKFB4
TRINITY_DN56553_c2_g2	5.84101	0.00419287	--
TRINITY_DN46938_c3_g2	5.76424	0.0480673	--
TRINITY_DN31502_c0_g1	5.73562	0.0169321	--
TRINITY_DN50966_c0_g1	5.72411	3.68519e-05	--
TRINITY_DN40005_c4_g7	5.65219	8.30277e-05	Uncharacterized protein K02A2.6	K02A2.6
TRINITY_DN46060_c0_g1	5.64728	4.96761e-08	Glutamate-rich protein 3	ERICH3
TRINITY_DN48425_c5_g2	5.62618	0.0131599	--
TRINITY_DN49394_c4_g1	5.61061	0.0220696	--
TRINITY_DN37810_c2_g1	5.59418	2.13453e-06	Ectonucleoside triphosphate diphosphohydrolase 2	ENTPD2
TRINITY_DN33990_c0_g1	5.58537	0.000234827	Carnitine O-palmitoyltransferase 1, liver isoform	CPT1A
TRINITY_DN46011_c3_g3	5.5244	1.11427e-11	Transitional endoplasmic reticulum ATPase homolog 2	CDC-48.2
TRINITY_DN46705_c4_g2	5.47549	2.44852e-05	--
TRINITY_DN41087_c4_g3	5.47192	0.0261013	--
TRINITY_DN36296_c1_g1	5.45986	1.57951e-09	--
TRINITY_DN37670_c0_g1	5.40553	0.0404909	--
TRINITY_DN55058_c3_g2	5.36736	0.00674042	--
TRINITY_DN50286_c9_g1	5.36096	1.9019e-09	--
TRINITY_DN56914_c7_g5	5.34802	0.041682	--
TRINITY_DN48124_c0_g3	5.34298	0.00147525	--
TRINITY_DN47614_c0_g1	5.33315	4.58123e-05	--
TRINITY_DN35499_c0_g2	5.32519	0.0492574	--
TRINITY_DN53574_c0_g1	5.30777	0.0370041	--
TRINITY_DN45448_c3_g1	5.29868	0.00237203	--
TRINITY_DN50797_c1_g4	5.27632	0.0367847	--
TRINITY_DN46005_c2_g3	5.21839	0.000263581	--
TRINITY_DN53451_c1_g2	5.15855	1.47314e-16	--
TRINITY_DN48052_c3_g2	5.12215	0.000328538	--
TRINITY_DN54166_c1_g1	5.12129	2.32742e-09	Nuclear factor erythroid 2-related factor 1	NFE2L1
TRINITY_DN36918_c0_g1	5.11372	4.05039e-05	--
TRINITY_DN45911_c0_g2	5.09301	1.85089e-32	Mitochondrial uncoupling protein 2	UCP2
TRINITY_DN55347_c1_g1	5.06876	4.10403e-06	--
TRINITY_DN45625_c1_g5	5.0651	2.09727e-18	--
TRINITY_DN46514_c3_g5	5.00763	1.05166e-09	--
TRINITY_DN40865_c0_g2	4.98622	0.0074033	--
TRINITY_DN56000_c1_g2	4.97858	0.0139159	--
TRINITY_DN45082_c5_g3	4.96703	0.00764357	--
TRINITY_DN46705_c4_g1	4.93116	4.7362e-19	--
TRINITY_DN37678_c0_g1	4.91709	1.20463e-08	Patatin-like phospholipase domain-containing protein 2	PNPLA2
TRINITY_DN45537_c2_g1	4.90575	1.00347e-13	--
TRINITY_DN39670_c1_g2	4.88413	0.00793523	--
TRINITY_DN35376_c1_g1	4.87312	1.18284e-13	Proteasome activator complex subunit 4A	PSME4A
TRINITY_DN40744_c0_g1	4.8693	2.46869e-08	--
TRINITY_DN46760_c1_g3	4.80712	0.0184415	--
TRINITY_DN52819_c1_g1	4.79843	1.36146e-12	[Pyruvate dehydrogenase (acetyl-transferring)] kinase isozyme 2, mitochondrial	PDK2
TRINITY_DN39670_c1_g1	4.79737	0.000139526	Cyclin-dependent kinase inhibitor 1B	CDKN1B
TRINITY_DN46174_c0_g3	4.79171	1.09695e-12	Desumoylating isopeptidase 1	DESI1
TRINITY_DN38239_c0_g1	4.72549	0.00682807	--
TRINITY_DN43898_c1_g3	4.72119	0.0317761	--
TRINITY_DN46873_c5_g5	4.70466	2.27621e-08	--
TRINITY_DN53451_c1_g1	4.68586	2.73078e-18	--
TRINITY_DN41453_c1_g2	4.66625	0.00233873	--
TRINITY_DN56553_c2_g1	4.66586	0.000511811	--
TRINITY_DN54229_c2_g2	4.63864	1.56761e-05	--
TRINITY_DN56705_c9_g2	4.6242	7.9443e-27	Proteasome activator complex subunit 4A	PSME4A
TRINITY_DN43425_c0_g1	4.61356	1.8679e-08	E3 ubiquitin-protein ligase TRIM39	TRIM39
TRINITY_DN43028_c6_g3	4.5932	0.00330181	--
TRINITY_DN50488_c2_g1	4.57357	0.040367	--
TRINITY_DN55185_c2_g2	4.56585	9.30946e-05	--
TRINITY_DN45625_c1_g3	4.55053	2.84792e-19	--
TRINITY_DN42872_c3_g1	4.54429	8.66934e-09	--
TRINITY_DN53146_c4_g1	4.5277	1.82896e-22	--
TRINITY_DN46929_c0_g1	4.5112	2.38569e-22	Krueppel-like factor 9	KLF9
TRINITY_DN52227_c3_g1	4.51115	6.40138e-05	--
TRINITY_DN45569_c1_g1	4.48555	7.97201e-06	--
TRINITY_DN54111_c2_g2	4.48234	2.15933e-20	--
TRINITY_DN53268_c1_g1	4.46601	0.00874142	--
TRINITY_DN50831_c1_g1	4.43059	3.61194e-22	6-phosphofructo-2-kinase/fructose-2,6-bisphosphatase 3	PFKFB3
TRINITY_DN49458_c1_g4	4.42854	1.1371e-08	6-phosphofructo-2-kinase/fructose-2,6-bisphosphatase 4	PFKFB4
TRINITY_DN53558_c2_g4	4.42337	0.0374904	--
TRINITY_DN56705_c9_g4	4.4196	2.24478e-21	Proteasome activator complex subunit 4A	PSME4A
TRINITY_DN43258_c6_g2	4.41152	4.27635e-05	--
TRINITY_DN49458_c0_g1	4.40404	0.000162893	6-phosphofructo-2-kinase/fructose-2,6-bisphosphatase 1	PFKFB1
TRINITY_DN50871_c2_g2	4.38093	9.88541e-25	MAP kinase-interacting serine/threonine-protein kinase 2	MKNK2
TRINITY_DN41059_c3_g1	4.36916	0.0456703	--
TRINITY_DN52665_c1_g2	4.3522	0.0162806	--
TRINITY_DN50714_c0_g1	4.33466	1.26576e-12	CCAAT/enhancer-binding protein delta	CEBPD
TRINITY_DN54862_c3_g1	4.32139	0.0457441	--
TRINITY_DN41776_c4_g1	4.31902	8.82382e-05	Limb region 1 protein homolog	LMBR1
TRINITY_DN42334_c6_g2	4.31479	0.0293104	--
TRINITY_DN32231_c0_g1	4.31364	0.0171492	--
TRINITY_DN47016_c0_g1	4.31213	2.03924e-23	Sestrin-1	SESN1
TRINITY_DN38698_c6_g1	4.30991	0.0219464	--
TRINITY_DN46873_c4_g1	4.28966	0.0104442	--
TRINITY_DN44750_c3_g1	4.27482	8.25293e-08	--
TRINITY_DN55185_c2_g1	4.27114	4.93283e-13	6-phosphofructo-2-kinase/fructose-2,6-bisphosphatase 4	PFKFB4
TRINITY_DN43591_c0_g2	4.25514	0.0228819	--
TRINITY_DN48185_c3_g1	4.2414	0.00100344	--
TRINITY_DN47600_c0_g4	4.23057	0.000362131	--
TRINITY_DN47847_c5_g1	4.21837	0.00465212	--
TRINITY_DN42315_c3_g5	4.2084	0.0498341	--
TRINITY_DN46873_c5_g4	4.18769	2.21077e-05	--
TRINITY_DN42240_c1_g3	4.15438	0.0119688	Long-chain fatty acid transport protein 3	SLC27A3
TRINITY_DN50374_c3_g1	4.1493	7.80474e-08	EF-hand calcium-binding domain-containing protein 6	EFCAB6
TRINITY_DN51188_c0_g2	4.14794	1.04606e-16	6-phosphofructo-2-kinase/fructose-2,6-bisphosphatase 3	PFKFB3
TRINITY_DN49469_c2_g3	4.13906	6.18737e-06	--
TRINITY_DN50206_c1_g2	4.13368	2.52731e-23	Regulator of cell cycle RGCC	RGCC
TRINITY_DN54877_c1_g1	4.08612	2.42628e-23	Calcium-binding and coiled-coil domain-containing protein 1	CALCOCO1
TRINITY_DN46960_c1_g3	4.05642	1.44734e-07	Cyclin-dependent kinase-like 2	CDKL2
TRINITY_DN40351_c7_g1	4.05581	0.00071138	Growth hormone receptor	GHR
TRINITY_DN45424_c3_g3	4.05534	0.00695883	--
TRINITY_DN55060_c1_g1	4.03696	1.06873e-17	--
TRINITY_DN54445_c1_g4	4.02969	7.36259e-16	Zinc finger protein 395	ZNF395
TRINITY_DN49167_c4_g1	4.00528	0.027558	Leucine-rich repeat-containing protein 30	LRRC30
TRINITY_DN40865_c0_g1	3.99697	0.00979681	--
TRINITY_DN41730_c4_g1	3.97692	9.10829e-05	--
TRINITY_DN37031_c1_g2	3.94759	1.22417e-17	--
TRINITY_DN46751_c4_g2	3.92681	7.9707e-16	Endothelial PAS domain-containing protein 1	EPAS1
TRINITY_DN45330_c5_g1	3.9216	8.84044e-06	--
TRINITY_DN41778_c1_g3	3.91605	2.47991e-07	Fibroblast growth factor 7	FGF7
TRINITY_DN42578_c1_g7	3.88526	0.00524085	Carnitine O-palmitoyltransferase 1, liver isoform	CPT1A
TRINITY_DN43151_c1_g3	3.87073	0.0111693	Carboxy-terminal domain RNA polymerase II polypeptide A small phosphatase 2	CTDSP2
TRINITY_DN54195_c2_g2	3.86169	2.03199e-05	DNA damage-inducible transcript 4 protein	DDIT4
TRINITY_DN48535_c2_g2	3.85389	0.0369566	--
TRINITY_DN54313_c3_g1	3.84654	0.0145162	Zona pellucida-like domain-containing protein 1	ZPLD1
TRINITY_DN53855_c2_g2	3.82303	0.0454332	--
TRINITY_DN41602_c2_g2	3.81986	1.51615e-05	--
TRINITY_DN48804_c0_g1	3.81755	9.15242e-20	Angiopoietin-related protein 4	ANGPTL4
TRINITY_DN54342_c1_g4	3.81668	0.00313109	--
TRINITY_DN50042_c0_g1	3.81648	1.45808e-09	Protein FAM124A	FAM124A
TRINITY_DN50206_c1_g1	3.81006	2.10883e-07	--
TRINITY_DN53306_c3_g2	3.79017	2.94879e-10	UPF0711 protein C18orf21 homolog	SI:DKEY-184P18.2
TRINITY_DN56510_c1_g4	3.78218	3.26994e-08	--
TRINITY_DN43898_c1_g2	3.78187	0.00421057	--
TRINITY_DN54924_c4_g2	3.73068	0.00261539	--
TRINITY_DN39230_c0_g2	3.72199	0.00029485	--
TRINITY_DN45033_c7_g1	3.71457	0.0259031	--
TRINITY_DN52937_c1_g3	3.70234	0.0346218	Solute carrier family 2, facilitated glucose transporter member 12	SLC2A12
TRINITY_DN42448_c3_g1	3.69768	5.88221e-06	--
TRINITY_DN42775_c4_g1	3.69362	0.0493208	--
TRINITY_DN46922_c0_g3	3.69078	0.010647	--
TRINITY_DN43662_c3_g1	3.68158	0.0273039	--
TRINITY_DN49469_c2_g2	3.67635	0.00314178	--
TRINITY_DN43800_c3_g1	3.67177	0.0249517	--
TRINITY_DN39511_c4_g3	3.67085	2.0937e-09	--
TRINITY_DN45807_c0_g1	3.66378	6.1796e-11	40S ribosomal protein S7	RPS7
TRINITY_DN35376_c0_g1	3.66137	0.00127395	Proteasome activator complex subunit 4A	PSME4A
TRINITY_DN56551_c2_g1	3.65253	0.0129355	--
TRINITY_DN33029_c0_g1	3.6444	2.80124e-07	Proteasome activator complex subunit 4A	PSME4A
TRINITY_DN43812_c3_g1	3.64038	2.6472e-17	--
TRINITY_DN40297_c1_g1	3.62671	0.0002306	--
TRINITY_DN50291_c0_g1	3.6235	0.00574968	Alpha-protein kinase 3	ALPK3
TRINITY_DN39637_c2_g3	3.6198	0.00151846	--
TRINITY_DN39053_c1_g1	3.61592	0.0377863	--
TRINITY_DN47016_c0_g6	3.61335	0.032141	--
TRINITY_DN53211_c0_g2	3.60876	0.0148824	--
TRINITY_DN42323_c8_g1	3.60442	9.24683e-05	--
TRINITY_DN49678_c1_g3	3.59609	8.66934e-09	--
TRINITY_DN54111_c2_g1	3.58339	6.25973e-18	Armadillo repeat-containing protein 2	ARMC2
TRINITY_DN52612_c0_g1	3.58178	3.69186e-11	--
TRINITY_DN36974_c0_g1	3.57938	3.1979e-05	--
TRINITY_DN54445_c1_g1	3.57641	5.35926e-15	Zinc finger protein 395	ZNF395
TRINITY_DN41965_c0_g2	3.57423	0.0044657	--
TRINITY_DN46242_c1_g1	3.57382	1.96915e-07	--
TRINITY_DN41034_c2_g2	3.56596	0.00352202	Myosin-7	MYH7
TRINITY_DN38377_c3_g1	3.56444	0.0259031	--
TRINITY_DN51983_c6_g2	3.54921	3.59476e-06	--
TRINITY_DN40762_c5_g1	3.54835	2.06349e-10	--
TRINITY_DN51135_c0_g1	3.54284	0.00983965	--
TRINITY_DN43845_c1_g8	3.53712	1.43684e-09	--
TRINITY_DN49364_c0_g1	3.53149	0.0365057	--
TRINITY_DN53143_c0_g3	3.52878	9.379e-15	Monocarboxylate transporter 9	SLC16A9
TRINITY_DN50771_c1_g1	3.52049	1.59002e-05	--
TRINITY_DN56673_c0_g4	3.51379	8.97596e-07	--
TRINITY_DN35960_c0_g2	3.50986	0.00639951	--
TRINITY_DN51138_c6_g1	3.50404	1.70686e-09	Proteasome activator complex subunit 4A	PSME4A
TRINITY_DN38199_c0_g1	3.48796	0.00688038	Fibroblast growth factor 20	FGF20
TRINITY_DN53091_c1_g1	3.46873	0.00534255	--
TRINITY_DN46116_c3_g2	3.45818	0.0339089	--
TRINITY_DN47577_c2_g4	3.45722	0.02098	--
TRINITY_DN52145_c3_g4	3.43931	0.000180725	--
TRINITY_DN39375_c0_g1	3.43069	0.0111809	--
TRINITY_DN52245_c2_g2	3.41047	7.55495e-12	--
TRINITY_DN41024_c1_g1	3.40628	0.00033132	Myosin-6	MYH6
TRINITY_DN56622_c1_g3	3.40184	0.00224888	Hydroxysteroid dehydrogenase-like protein 2	HSDL2
TRINITY_DN53667_c2_g1	3.39746	0.0422807	--
TRINITY_DN47665_c1_g1	3.3968	0.0164915	--
TRINITY_DN53427_c0_g2	3.38551	0.0271976	--
TRINITY_DN56476_c6_g2	3.36987	3.45586e-15	Hamartin	TSC1
TRINITY_DN42578_c1_g3	3.35899	0.00224137	--
TRINITY_DN40939_c2_g1	3.35885	0.00126308	--
TRINITY_DN52353_c3_g2	3.35845	4.96319e-17	Beta-taxilin	TXLNB
TRINITY_DN39469_c4_g1	3.35735	2.17647e-05	--
TRINITY_DN42050_c4_g1	3.35376	0.000286551	--
TRINITY_DN35252_c0_g1	3.35089	0.0431697	--
TRINITY_DN50178_c4_g1	3.34916	8.56983e-10	--
TRINITY_DN39156_c2_g2	3.34858	0.000707185	AMP deaminase 3	AMPD3
TRINITY_DN50382_c0_g1	3.34404	1.10458e-08	Transmembrane protein 56-B	TMEM56-B
TRINITY_DN44582_c2_g2	3.3439	0.0352807	--
TRINITY_DN56476_c6_g1	3.34029	7.84162e-16	Hamartin	TSC1
TRINITY_DN36944_c0_g1	3.333	0.000320229	--
TRINITY_DN42576_c5_g4	3.33131	2.44802e-08	GSK-3-binding protein	GBP
TRINITY_DN54781_c3_g1	3.32695	1.30619e-13	Krueppel-like factor 11	KLF11
TRINITY_DN40846_c7_g6	3.32273	0.048794	--
TRINITY_DN39253_c1_g2	3.32019	0.0223061	--
TRINITY_DN40534_c0_g1	3.31838	0.00314178	AMP deaminase 3	AMPD3
TRINITY_DN45328_c0_g1	3.31813	0.00346654	Calcium-independent phospholipase A2-gamma	PNPLA8
TRINITY_DN43716_c1_g1	3.30048	4.16035e-06	--
TRINITY_DN38697_c3_g1	3.29402	0.000757844	--
TRINITY_DN43104_c6_g1	3.28931	0.00872173	--
TRINITY_DN45285_c3_g1	3.28657	0.00706421	--
TRINITY_DN54678_c4_g1	3.27348	0.00270414	Selenide, water dikinase 1	SEPHS1
TRINITY_DN44502_c1_g1	3.27147	3.37658e-08	--
TRINITY_DN45977_c2_g1	3.26891	0.000212654	--
TRINITY_DN53791_c3_g1	3.26886	0.000522176	--
TRINITY_DN49198_c1_g4	3.25831	0.000277047	--
TRINITY_DN38878_c0_g1	3.24644	0.000313716	Endonuclease 8-like 3	NEIL3
TRINITY_DN42441_c0_g3	3.24631	1.29426e-12	Phosphatidate phosphatase LPIN1	LPIN1
TRINITY_DN46529_c5_g2	3.24525	2.70695e-06	--
TRINITY_DN49345_c1_g5	3.24438	0.000123458	--
TRINITY_DN40872_c0_g1	3.22751	0.000634831	--
TRINITY_DN34107_c0_g1	3.22423	0.0175876	Nuclear receptor-interacting protein 1	NRIP1
TRINITY_DN47436_c3_g3	3.2203	0.0164915	--
TRINITY_DN56635_c9_g1	3.21898	0.000112126	--
TRINITY_DN44390_c0_g2	3.2085	0.00719103	Neural proliferation differentiation and control protein 1	NPDC1
TRINITY_DN45750_c10_g1	3.20468	1.77745e-05	--
TRINITY_DN40857_c2_g2	3.20124	1.28652e-07	--
TRINITY_DN47649_c3_g1	3.20089	0.00171881	--
TRINITY_DN40987_c0_g1	3.20017	2.49881e-08	Actin, alpha cardiac muscle 1	ACTC1
TRINITY_DN55441_c0_g1	3.19679	1.12811e-07	--
TRINITY_DN50227_c1_g1	3.19127	0.00718481	--
TRINITY_DN38820_c7_g5	3.18654	0.0414837	--
TRINITY_DN52045_c0_g1	3.18577	2.55428e-14	Proline dehydrogenase 1, mitochondrial	PRODH
TRINITY_DN44371_c2_g2	3.18576	0.00525459	--
TRINITY_DN47857_c8_g4	3.18062	2.8797e-13	--
TRINITY_DN42240_c0_g3	3.17967	0.0119204	--
TRINITY_DN45189_c2_g1	3.17808	0.000117756	--
TRINITY_DN48884_c5_g1	3.17548	0.000130688	--
TRINITY_DN52987_c4_g3	3.17336	4.7445e-07	--
TRINITY_DN55759_c2_g2	3.1669	6.38414e-11	Disabled homolog 2	DAB2
TRINITY_DN50374_c3_g2	3.16667	6.87449e-09	--
TRINITY_DN56510_c1_g1	3.16621	1.47838e-09	Growth hormone receptor	GHR
TRINITY_DN56422_c1_g1	3.1397	0.0125159	--
TRINITY_DN47871_c2_g4	3.13721	6.99476e-08	--
TRINITY_DN37370_c0_g2	3.12821	0.0357148	Transcription factor COE3	EBF3
TRINITY_DN34375_c0_g1	3.12798	0.000873659	Insulin receptor substrate 2-A	IRS2-A
TRINITY_DN43845_c1_g1	3.12261	0.000375618	--
TRINITY_DN33713_c0_g1	3.12158	4.05791e-05	--
TRINITY_DN35090_c0_g1	3.11427	0.0281765	Alpha-protein kinase 3	ALPK3
TRINITY_DN55722_c3_g2	3.11099	5.33788e-07	Serine/threonine-protein kinase ULK1	ULK1
TRINITY_DN55283_c1_g3	3.11052	9.146e-10	--
TRINITY_DN53667_c4_g1	3.09598	3.52437e-14	Hypoxia-inducible factor 1-alpha	HIF1A
TRINITY_DN37293_c0_g1	3.09484	0.00458927	--
TRINITY_DN46646_c1_g1	3.0948	6.36259e-05	Transmembrane protein 56-B	TMEM56-B
TRINITY_DN53032_c1_g2	3.0941	0.017707	--
TRINITY_DN52787_c1_g1	3.09377	0.032009	--
TRINITY_DN41619_c0_g1	3.09305	2.03154e-05	SPRY domain-containing SOCS box protein 3	SPSB3
TRINITY_DN50206_c1_g3	3.07782	5.97396e-09	Hamartin	TSC1
TRINITY_DN51128_c3_g1	3.07492	0.00941781	--
TRINITY_DN50397_c3_g1	3.0731	0.000368178	--
TRINITY_DN42509_c3_g1	3.07282	0.000226737	--
TRINITY_DN47764_c6_g1	3.06947	0.000158774	--
TRINITY_DN36015_c0_g1	3.06775	0.0116387	--
TRINITY_DN40804_c3_g2	3.06771	0.00622512	--
TRINITY_DN45950_c4_g1	3.06084	2.20332e-08	--
TRINITY_DN44806_c0_g2	3.06043	0.00184603	--
TRINITY_DN48636_c0_g1	3.06029	0.0195379	Actin-binding Rho-activating protein	ABRA
TRINITY_DN43944_c1_g1	3.05213	3.12829e-08	--
TRINITY_DN47247_c0_g2	3.04216	3.79801e-05	Troponin T, cardiac muscle isoforms	TNNT2
TRINITY_DN49080_c1_g1	3.03982	0.00394849	--
TRINITY_DN55441_c1_g3	3.03878	1.92004e-14	Ubiquitin carboxyl-terminal hydrolase 28	USP28
TRINITY_DN54114_c2_g1	3.0335	0.0241531	--
TRINITY_DN56068_c1_g7	3.03297	0.00489878	--
TRINITY_DN52141_c2_g1	3.02762	0.000269178	Myosin-6	MYH6
TRINITY_DN49011_c4_g1	3.022	0.0402651	Cytosolic purine 5'-nucleotidase	NT5C2
TRINITY_DN46605_c1_g1	3.02188	0.00196086	--
TRINITY_DN40170_c8_g2	3.01109	0.0284474	--
TRINITY_DN53888_c3_g1	3.00894	1.94913e-12	NUAK family SNF1-like kinase 1	NUAK1
TRINITY_DN55283_c1_g4	3.00828	0.00187925	Ras-GEF domain-containing family member 1B-A	RASGEF1BA
TRINITY_DN51271_c4_g1	3.0059	3.9273e-11	Sialidase-3	NEU3
TRINITY_DN51290_c1_g3	2.9995	0.0436812	Troponin C, slow skeletal and cardiac muscles	TNNC1
TRINITY_DN46847_c0_g1	2.99891	1.2884e-12	--
TRINITY_DN55832_c1_g1	2.9979	7.14196e-08	Serine/threonine-protein kinase haspin	GSG2
TRINITY_DN34895_c0_g1	2.99255	0.0111693	--
TRINITY_DN45547_c5_g1	2.99078	3.26618e-09	--
TRINITY_DN45111_c3_g1	2.98858	4.22097e-05	--
TRINITY_DN45325_c6_g2	2.98816	0.011687	--
TRINITY_DN36966_c0_g1	2.98372	7.49253e-07	Growth hormone receptor	GHR
TRINITY_DN36465_c0_g1	2.98252	0.045204	Protein FAM184B	FAM184B
TRINITY_DN42406_c5_g1	2.98009	0.0479016	--
TRINITY_DN54195_c2_g3	2.97809	4.41044e-05	DNA damage-inducible transcript 4 protein	DDIT4
TRINITY_DN45461_c3_g3	2.97682	0.00321764	--
TRINITY_DN38993_c7_g1	2.97359	0.00157425	Mitochondrial uncoupling protein 3	UCP3
TRINITY_DN56852_c9_g1	2.96207	0.00222577	--
TRINITY_DN41430_c2_g1	2.95961	0.00173036	--
TRINITY_DN54445_c1_g5	2.9585	0.0488357	--
TRINITY_DN49082_c4_g2	2.95533	2.24245e-07	--
TRINITY_DN54918_c1_g3	2.9506	0.00253358	--
TRINITY_DN40170_c8_g1	2.949	0.00715198	Egl nine homolog 3	EGLN3
TRINITY_DN50082_c1_g4	2.94419	0.000240053	--
TRINITY_DN47282_c1_g4	2.94116	0.000171376	--
TRINITY_DN42371_c3_g1	2.93879	0.00976295	--
TRINITY_DN39777_c1_g1	2.93496	5.08672e-08	--
TRINITY_DN55441_c1_g2	2.93073	1.56672e-13	Ubiquitin carboxyl-terminal hydrolase 28	USP28
TRINITY_DN45666_c5_g1	2.92753	1.48043e-05	Centrobin	CNTROB
TRINITY_DN43123_c4_g1	2.91952	1.49088e-05	--
TRINITY_DN44427_c0_g1	2.91564	2.8797e-13	Vacuolar-sorting protein SNF8	SNF8
TRINITY_DN46527_c2_g1	2.91455	7.55495e-12	--
TRINITY_DN53404_c1_g2	2.91279	1.06825e-06	Actin, alpha skeletal muscle	ACTA1
TRINITY_DN39982_c4_g1	2.91104	1.48625e-05	6-phosphofructo-2-kinase/fructose-2,6-bisphosphatase 4	PFKFB4
TRINITY_DN51065_c1_g1	2.9082	2.80176e-11	DALR anticodon-binding domain-containing protein 3	DALRD3
TRINITY_DN56914_c7_g1	2.90516	6.18259e-13	Tripartite motif-containing protein 55	TRIM55
TRINITY_DN49681_c1_g1	2.90289	2.20558e-09	--
TRINITY_DN45531_c0_g1	2.9027	0.00031639	Nuclear receptor subfamily 1 group D member 2	NR1D2
TRINITY_DN55938_c1_g1	2.90163	0.00326506	--
TRINITY_DN47968_c4_g5	2.89936	7.08522e-05	--
TRINITY_DN39262_c9_g1	2.89928	0.000746321	--
TRINITY_DN56645_c4_g3	2.89396	9.91575e-10	--
TRINITY_DN53617_c4_g2	2.88336	1.4361e-11	--
TRINITY_DN41191_c6_g1	2.88161	8.49311e-07	--
TRINITY_DN34595_c0_g1	2.87652	0.00059954	--
TRINITY_DN45585_c3_g1	2.87274	2.24656e-05	Carnitine O-palmitoyltransferase 1, muscle isoform	CPT1B
TRINITY_DN46170_c3_g1	2.87157	0.00441688	--
TRINITY_DN47871_c2_g2	2.86939	1.28531e-11	--
TRINITY_DN37177_c0_g1	2.86513	0.00111802	Sialidase-3	NEU3
TRINITY_DN53275_c0_g2	2.86375	4.68864e-11	5'-nucleotidase domain-containing protein 2	NT5DC2
TRINITY_DN42553_c3_g2	2.86094	0.000139612	--
TRINITY_DN42441_c0_g1	2.85851	1.30118e-10	--
TRINITY_DN56008_c0_g1	2.85762	0.00130182	Sentrin-specific protease 5	SENP5
TRINITY_DN42266_c9_g2	2.83678	2.15391e-09	--
TRINITY_DN42645_c5_g1	2.82972	0.000691324	--
TRINITY_DN56506_c5_g1	2.82356	0.00773727	--
TRINITY_DN48525_c5_g1	2.8226	0.000149703	--
TRINITY_DN45908_c0_g3	2.8164	4.13074e-05	Ras-GEF domain-containing family member 1B-A	RASGEF1BA
TRINITY_DN46450_c0_g1	2.80945	3.73426e-06	Carnitine O-palmitoyltransferase 1, muscle isoform	CPT1B
TRINITY_DN35712_c0_g1	2.80726	1.36798e-08	--
TRINITY_DN45498_c0_g1	2.80466	6.77794e-05	Sphingomyelin synthase-related protein 1	SAMD8
TRINITY_DN49408_c0_g4	2.80322	9.63032e-07	GTPase IMAP family member 4	GIMAP4
TRINITY_DN46751_c4_g1	2.8015	0.00227671	--
TRINITY_DN46559_c1_g4	2.7999	0.0453616	--
TRINITY_DN55630_c2_g1	2.79623	0.00264868	Glutathione peroxidase 3	GPX3
TRINITY_DN50206_c1_g4	2.79519	2.27621e-08	--
TRINITY_DN50374_c3_g3	2.79247	0.000369699	--
TRINITY_DN40179_c2_g1	2.78816	0.0288504	--
TRINITY_DN56202_c2_g3	2.78565	2.84356e-10	--
TRINITY_DN52040_c1_g3	2.78433	0.00229719	Nuclear receptor subfamily 1 group D member 2	NR1D2
TRINITY_DN52753_c5_g1	2.77676	1.81686e-10	BCL2/adenovirus E1B 19 kDa protein-interacting protein 3	BNIP3
TRINITY_DN43491_c1_g1	2.77403	4.39526e-05	--
TRINITY_DN52824_c0_g3	2.77357	5.75294e-07	--
TRINITY_DN47514_c3_g2	2.77219	0.000116269	--
TRINITY_DN50128_c1_g2	2.76974	0.0145162	Glutathione S-transferase kappa 1	GSTK1
TRINITY_DN56510_c1_g3	2.76692	0.00448023	--
TRINITY_DN38886_c3_g3	2.76546	6.99476e-08	--
TRINITY_DN47909_c2_g1	2.76483	3.69534e-09	--
TRINITY_DN43234_c2_g2	2.75851	0.0172015	Estrogen-related receptor gamma	ESRRG
TRINITY_DN47282_c1_g3	2.75152	1.04299e-05	Zinc finger and BTB domain-containing protein 16-A	ZBTB16A
TRINITY_DN56746_c8_g1	2.74789	0.0188145	--
TRINITY_DN53855_c2_g1	2.74575	1.07786e-07	Egl nine homolog 3	EGLN3
TRINITY_DN56605_c2_g3	2.74436	0.00536118	--
TRINITY_DN53755_c1_g1	2.74395	3.42817e-09	Protein phosphatase Slingshot homolog 2	SSH2
TRINITY_DN37743_c0_g1	2.742	0.00362726	--
TRINITY_DN57016_c9_g1	2.73959	0.0425003	--
TRINITY_DN50169_c5_g1	2.73915	0.009487	--
TRINITY_DN42845_c4_g1	2.73867	3.9944e-07	Myosin regulatory light chain 2, ventricular/cardiac muscle isoform	MYL2
TRINITY_DN42261_c2_g1	2.73336	0.00137142	--
TRINITY_DN55498_c3_g1	2.73246	3.16143e-10	Prestin	SLC26A5
TRINITY_DN47871_c2_g1	2.72933	3.84442e-10	Parvalbumin-7	PVALB7
TRINITY_DN46644_c1_g2	2.72435	0.00836535	--
TRINITY_DN40398_c1_g1	2.72139	0.00300758	--
TRINITY_DN39687_c7_g2	2.71791	0.0133923	--
TRINITY_DN41978_c1_g2	2.71717	7.21335e-05	--
TRINITY_DN54342_c1_g3	2.71605	1.385e-07	--
TRINITY_DN44002_c2_g3	2.71038	7.80474e-08	--
TRINITY_DN34911_c0_g1	2.70836	0.0127047	--
TRINITY_DN47559_c3_g1	2.70561	0.00438393	--
TRINITY_DN34932_c0_g2	2.7006	0.0193235	--
TRINITY_DN56839_c6_g2	2.695	5.72022e-06	--
TRINITY_DN47850_c1_g1	2.693	0.0189471	--
TRINITY_DN49927_c0_g3	2.68369	7.02488e-06	--
TRINITY_DN42370_c4_g1	2.68336	8.97175e-06	--
TRINITY_DN50089_c8_g1	2.68251	4.75268e-08	--
TRINITY_DN51997_c1_g1	2.67627	0.00570793	Protein FAM134B	FAM134B
TRINITY_DN51997_c1_g4	2.67448	2.81486e-06	--
TRINITY_DN35232_c0_g1	2.67077	0.00115344	NK-tumor recognition protein	NKTR
TRINITY_DN54452_c1_g2	2.67003	0.0219783	--
TRINITY_DN42626_c1_g2	2.67001	0.000119839	--
TRINITY_DN51342_c1_g2	2.66816	0.0211208	--
TRINITY_DN40789_c0_g2	2.66777	2.62136e-08	Circadian-associated transcriptional repressor	CIART
TRINITY_DN42583_c1_g1	2.66282	1.00983e-05	--
TRINITY_DN52684_c1_g1	2.66258	2.6526e-09	--
TRINITY_DN40919_c3_g1	2.6612	0.0188568	--
TRINITY_DN36650_c0_g1	2.65838	1.81932e-08	--
TRINITY_DN41691_c4_g2	2.6581	0.00031639	--
TRINITY_DN49428_c2_g1	2.65711	0.000368551	Pentraxin-related protein PTX3	PTX3
TRINITY_DN45962_c3_g1	2.64813	0.00137944	Sarcoplasmic reticulum histidine-rich calcium-binding protein	HRC
TRINITY_DN48312_c0_g1	2.64786	2.47718e-05	--
TRINITY_DN43378_c0_g2	2.64745	1.05713e-10	--
TRINITY_DN55800_c2_g1	2.64626	0.0238857	--
TRINITY_DN44861_c2_g1	2.64529	0.00731213	--
TRINITY_DN40833_c2_g1	2.64422	0.00041667	--
TRINITY_DN56701_c4_g1	2.642	0.000140836	Trichohyalin	TCHH
TRINITY_DN49547_c4_g1	2.6417	2.01824e-05	--
TRINITY_DN39284_c4_g1	2.64111	0.0114517	--
TRINITY_DN55753_c2_g1	2.64088	9.68692e-09	Serine/threonine-protein kinase ULK2	ULK2
TRINITY_DN56645_c3_g1	2.64051	5.45257e-06	--
TRINITY_DN47319_c1_g1	2.63179	3.28833e-05	GRAM domain-containing protein 3	GRAMD3
TRINITY_DN55759_c2_g1	2.63076	2.10364e-06	Disabled homolog 2	DAB2
TRINITY_DN50392_c1_g2	2.63034	0.00434024	[Pyruvate dehydrogenase (acetyl-transferring)] kinase isozyme 4, mitochondrial	PDK4
TRINITY_DN39704_c0_g2	2.62796	3.18735e-09	Hydroxysteroid dehydrogenase-like protein 2	HSDL2
TRINITY_DN43104_c6_g2	2.62713	0.0353454	--
TRINITY_DN48313_c2_g1	2.62236	3.36603e-05	Myosin-7	MYH7
TRINITY_DN56138_c1_g1	2.61702	0.000788793	--
TRINITY_DN41848_c0_g1	2.61478	0.00151237	Eukaryotic elongation factor 2 kinase	EEF2K
TRINITY_DN41761_c0_g1	2.61406	2.03682e-05	--
TRINITY_DN48947_c3_g1	2.60728	5.91971e-09	Zinc finger and BTB domain-containing protein 16-A	ZBTB16A
TRINITY_DN52248_c2_g1	2.60638	1.64352e-07	Tripartite motif-containing protein 59	TRIM59
TRINITY_DN40245_c0_g1	2.59701	3.82017e-09	Mediator of RNA polymerase II transcription subunit 8	MED8
TRINITY_DN45497_c0_g1	2.5918	1.82816e-07	--
TRINITY_DN56701_c4_g2	2.58857	0.00441688	Myosin-11 (Fragments)	MYH11
TRINITY_DN51439_c0_g3	2.58673	0.00155991	--
TRINITY_DN53060_c1_g1	2.58583	0.00198961	Golgin subfamily A member 7B	GOLGA7B
TRINITY_DN36885_c0_g1	2.58557	0.0227183	Nuclear receptor-binding factor 2	NRBF2
TRINITY_DN38599_c0_g4	2.58482	7.97615e-06	--
TRINITY_DN43018_c0_g1	2.5842	3.17043e-05	Protein phosphatase Slingshot homolog 2	SSH2
TRINITY_DN42985_c5_g1	2.58204	0.0316616	--
TRINITY_DN42778_c0_g4	2.5725	0.00447199	--
TRINITY_DN52850_c7_g1	2.56891	0.0143196	--
TRINITY_DN48069_c0_g3	2.56474	0.00398292	--
TRINITY_DN51702_c0_g2	2.56472	0.00635497	60 kDa SS-A/Ro ribonucleoprotein	TROVE2
TRINITY_DN44793_c4_g1	2.56409	0.00990175	--
TRINITY_DN39838_c3_g1	2.56389	0.0204168	--
TRINITY_DN55859_c4_g1	2.55773	3.06466e-07	--
TRINITY_DN48408_c0_g2	2.55752	0.0103359	Retinoic acid receptor RXR-gamma-B	RXRGB
TRINITY_DN42661_c1_g1	2.55722	0.0441576	--
TRINITY_DN54713_c0_g1	2.55633	3.89803e-09	--
TRINITY_DN55052_c1_g2	2.55631	2.46905e-09	--
TRINITY_DN41978_c1_g1	2.55556	0.0118892	--
TRINITY_DN39398_c5_g1	2.55445	0.0290409	--
TRINITY_DN40062_c0_g2	2.55321	0.00277145	Transposon Tf2-3 polyprotein	TF2-3
TRINITY_DN45210_c0_g1	2.55248	0.0183421	60S ribosomal protein L3	RPL3
TRINITY_DN43812_c3_g2	2.54763	7.35668e-06	--
TRINITY_DN56675_c8_g1	2.54724	9.10829e-05	CAD protein	CAD
TRINITY_DN50013_c4_g6	2.54384	0.0215643	--
TRINITY_DN39704_c0_g4	2.53753	2.43294e-07	Hydroxysteroid dehydrogenase-like protein 2	HSDL2
TRINITY_DN46069_c7_g2	2.53561	0.0448949	Lymphocyte antigen 75	LY75
TRINITY_DN51439_c0_g1	2.53532	0.00014554	HMG box-containing protein 1	HBP1
TRINITY_DN54229_c2_g1	2.53334	1.37348e-08	Phosphomannomutase 1	PMM1
TRINITY_DN44268_c4_g1	2.53268	0.0473703	--
TRINITY_DN56675_c8_g2	2.53206	3.72061e-05	CAD protein	CAD
TRINITY_DN43239_c1_g5	2.53184	7.21335e-05	Dual specificity mitogen-activated protein kinase kinase 4	MAP2K4
TRINITY_DN42327_c6_g1	2.52993	0.0140835	--
TRINITY_DN48138_c1_g1	2.52497	0.0181261	--
TRINITY_DN35736_c0_g1	2.5244	2.07001e-06	Supervillin	SVIL
TRINITY_DN55832_c2_g1	2.52371	2.87339e-05	Protein FAM184B	FAM184B
TRINITY_DN47125_c2_g1	2.51974	1.64724e-08	--
TRINITY_DN38468_c4_g1	2.51578	0.0203987	--
TRINITY_DN43732_c0_g1	2.51553	0.000128486	Probable G-protein coupled receptor 157	GPR157
TRINITY_DN52489_c1_g2	2.51497	0.012339	--
TRINITY_DN39730_c3_g2	2.51137	0.00102961	--
TRINITY_DN40077_c2_g1	2.50934	0.0035874	--
TRINITY_DN47432_c1_g1	2.50823	6.93537e-09	Thioredoxin-interacting protein	TXNIP
TRINITY_DN40178_c2_g1	2.5082	0.00526774	Transitional endoplasmic reticulum ATPase	VCP
TRINITY_DN49498_c0_g1	2.50798	0.00115636	Cysteine/serine-rich nuclear protein 2	CSRNP2
TRINITY_DN53617_c4_g1	2.50513	0.00303144	--
TRINITY_DN49550_c1_g1	2.50297	3.02228e-09	E3 ubiquitin-protein ligase RNF25	RNF25
TRINITY_DN55052_c1_g1	2.50278	7.01023e-08	Calcium-binding and coiled-coil domain-containing protein 1	CALCOCO1
TRINITY_DN42551_c0_g1	2.49738	0.0280368	--
TRINITY_DN56405_c5_g4	2.49649	0.00278485	--
TRINITY_DN50551_c1_g3	2.49582	0.000261646	Proline dehydrogenase 1, mitochondrial	PRODH
TRINITY_DN50905_c4_g4	2.49354	0.0010166	Stonustoxin subunit beta
TRINITY_DN41691_c4_g1	2.49214	0.0151019	--
TRINITY_DN45093_c0_g1	2.49112	0.0080966	Mitochondrial glutamate carrier 1	SLC25A22
TRINITY_DN53097_c1_g2	2.48597	2.47161e-08	Protein FAM13A	FAM13A
TRINITY_DN54607_c2_g3	2.48485	0.0395936	--
TRINITY_DN45526_c1_g1	2.47813	0.000329596	Glycerophosphocholine phosphodiesterase GPCPD1	GPCPD1
TRINITY_DN51959_c4_g1	2.47386	2.04703e-09	Glycogenin-1	GYG1
TRINITY_DN51403_c2_g1	2.47343	4.5167e-08	AMP deaminase 3	AMPD3
TRINITY_DN48697_c0_g1	2.47073	0.00269171	--
TRINITY_DN53813_c1_g3	2.46724	0.00130609	--
TRINITY_DN48233_c0_g1	2.46574	0.0022755	--
TRINITY_DN42998_c2_g1	2.4626	0.00108338	Actin-binding LIM protein 2	ABLIM2
TRINITY_DN46960_c1_g1	2.46176	0.00295969	--
TRINITY_DN46133_c0_g3	2.45773	2.25239e-09	--
TRINITY_DN47600_c0_g3	2.45557	0.0152488	--
TRINITY_DN51583_c3_g1	2.45158	4.31894e-09	Dihydrolipoyllysine-residue succinyltransferase component of 2-oxoglutarate dehydrogenase complex, mitochondrial	DLST
TRINITY_DN50736_c0_g3	2.45079	1.59986e-05	--
TRINITY_DN42178_c0_g1	2.45063	0.000175485	--
TRINITY_DN49473_c4_g1	2.45053	0.0150185	--
TRINITY_DN55832_c2_g2	2.44951	5.25469e-05	Protein FAM184B	FAM184B
TRINITY_DN51678_c1_g2	2.44489	6.87118e-06	--
TRINITY_DN41034_c2_g1	2.44348	0.000127624	Myosin-6	MYH6
TRINITY_DN56113_c4_g2	2.43608	0.0384584	--
TRINITY_DN56493_c2_g2	2.43558	3.18735e-09	Importin-7	IPO7
TRINITY_DN53699_c2_g1	2.43456	2.45433e-06	--
TRINITY_DN51118_c2_g1	2.43445	0.00114946	Myosin-7	MYH7
TRINITY_DN47855_c3_g2	2.43154	0.000943511	--
TRINITY_DN41982_c5_g1	2.43136	0.000718471	--
TRINITY_DN48757_c0_g2	2.42689	0.0333324	--
TRINITY_DN51494_c2_g1	2.42675	5.00809e-06	--
TRINITY_DN51439_c0_g2	2.42397	0.00139296	HMG box-containing protein 1	HBP1
TRINITY_DN50990_c2_g1	2.41858	0.0117425	Zinc finger protein 76	ZNF76
TRINITY_DN34899_c0_g2	2.41854	0.0053594	Unconventional myosin-XVIIIb	MYO18B
TRINITY_DN49185_c1_g1	2.4144	0.00872173	--
TRINITY_DN42257_c1_g1	2.41344	0.0130271	--
TRINITY_DN51173_c0_g3	2.41038	1.1724e-08	--
TRINITY_DN40733_c2_g1	2.40981	0.000748359	--
TRINITY_DN55722_c3_g1	2.40906	1.41771e-05	Serine/threonine-protein kinase ULK1	ULK1
TRINITY_DN46161_c1_g1	2.409	0.0211208	Transposon Tf2-4 polyprotein	TF2-4
TRINITY_DN43686_c0_g5	2.40654	0.000508986	--
TRINITY_DN56938_c5_g1	2.40597	0.0482433	--
TRINITY_DN47930_c3_g1	2.40551	1.5672e-07	--
TRINITY_DN36977_c0_g1	2.40546	1.78938e-08	Supervillin	SVIL
TRINITY_DN43151_c1_g2	2.40133	0.000599322	--
TRINITY_DN53211_c0_g1	2.39986	5.96013e-09	Ornithine decarboxylase antizyme 1	OAZ1
TRINITY_DN44771_c0_g1	2.39894	0.000603707	Abhydrolase domain-containing protein 15	ABHD15
TRINITY_DN41893_c1_g1	2.39801	0.0141285	--
TRINITY_DN42170_c4_g1	2.39787	0.000601058	--
TRINITY_DN39921_c5_g4	2.39708	0.00327905	--
TRINITY_DN46663_c0_g2	2.39492	0.0028148	Protein ORF73	ORF73
TRINITY_DN49829_c2_g2	2.39466	0.000146126	--
TRINITY_DN49003_c0_g1	2.3934	4.35609e-08	Large neutral amino acids transporter small subunit 4	SLC43A2
TRINITY_DN38831_c0_g1	2.39285	0.0425704	--
TRINITY_DN39242_c1_g1	2.39136	2.40303e-06	--
TRINITY_DN52667_c0_g1	2.38813	0.00061738	--
TRINITY_DN55857_c4_g1	2.38813	0.00130772	--
TRINITY_DN45510_c1_g2	2.38759	0.00677227	--
TRINITY_DN54460_c4_g4	2.38759	2.27621e-08	1-acyl-sn-glycerol-3-phosphate acyltransferase gamma	AGPAT3
TRINITY_DN48233_c0_g2	2.38626	0.0124059	--
TRINITY_DN56397_c6_g2	2.38414	8.0683e-05	RNA-directed DNA polymerase from mobile element jockey	POL
TRINITY_DN46667_c1_g1	2.38333	0.0125687	Calcium-binding and coiled-coil domain-containing protein 1	CALCOCO1
TRINITY_DN43138_c3_g2	2.38316	4.26177e-06	--
TRINITY_DN42149_c1_g1	2.37531	0.000263581	Myosin light chain 4	MYL4
TRINITY_DN46566_c3_g3	2.37514	9.4111e-05	Ankyrin repeat domain-containing protein 37	ANKRD37
TRINITY_DN53032_c1_g1	2.37504	0.0244646	--
TRINITY_DN50517_c0_g1	2.37301	0.0402452	--
TRINITY_DN36977_c0_g2	2.37245	4.99945e-08	Supervillin	SVIL
TRINITY_DN50429_c2_g1	2.36431	0.000475346	Zinc finger protein 596	ZNF596
TRINITY_DN41340_c3_g2	2.36332	0.0112225	--
TRINITY_DN47819_c3_g1	2.36328	2.87359e-05	--
TRINITY_DN47091_c2_g1	2.36305	0.00285274	--
TRINITY_DN38329_c0_g1	2.36077	5.22052e-06	--
TRINITY_DN44208_c0_g3	2.3592	0.00641574	--
TRINITY_DN43482_c1_g1	2.35901	7.88415e-07	--
TRINITY_DN50443_c2_g1	2.35828	0.0362448	--
TRINITY_DN46078_c2_g3	2.35727	0.00340578	--
TRINITY_DN52435_c0_g1	2.35483	0.00187214	Ryanodine receptor 3	RYR3
TRINITY_DN47488_c3_g1	2.35436	2.94491e-08	Supervillin	SVIL
TRINITY_DN39998_c0_g1	2.35273	0.0164063	--
TRINITY_DN53978_c2_g2	2.35233	5.04234e-07	Carboxy-terminal domain RNA polymerase II polypeptide A small phosphatase 2	CTDSP2
TRINITY_DN34479_c0_g2	2.34177	3.70062e-05	Supervillin	SVIL
TRINITY_DN51439_c0_g4	2.34084	3.93277e-05	HMG box-containing protein 1	HBP1
TRINITY_DN45915_c1_g1	2.34054	0.00828993	--
TRINITY_DN42691_c3_g1	2.33898	0.000126142	--
TRINITY_DN53235_c1_g2	2.33786	0.0314253	--
TRINITY_DN53772_c2_g1	2.33439	0.0043594	--
TRINITY_DN55720_c2_g1	2.33409	5.97066e-05	Large neutral amino acids transporter small subunit 2	SLC7A8
TRINITY_DN50798_c1_g1	2.32939	0.0145955	--
TRINITY_DN53087_c4_g1	2.32737	7.33968e-07	Ubiquitin carboxyl-terminal hydrolase 25	USP25
TRINITY_DN42646_c4_g2	2.32369	0.00191037	Serine/threonine-protein kinase WNK4	WNK4
TRINITY_DN56622_c1_g1	2.32226	1.87631e-07	Hydroxysteroid dehydrogenase-like protein 2	HSDL2
TRINITY_DN34322_c1_g1	2.32219	1.56645e-05	--
TRINITY_DN48485_c0_g1	2.32147	2.561e-08	--
TRINITY_DN50551_c1_g4	2.32078	3.68519e-05	Proline dehydrogenase 1, mitochondrial	PRODH
TRINITY_DN41945_c2_g1	2.32063	5.32075e-07	--
TRINITY_DN41853_c0_g4	2.3186	0.000458056	--
TRINITY_DN49608_c2_g2	2.31629	3.51337e-05	--
TRINITY_DN49637_c4_g1	2.31292	3.86081e-07	Spermine oxidase	SMOX
TRINITY_DN39598_c1_g1	2.31249	0.00686486	CTD small phosphatase-like protein	NFI1
TRINITY_DN39902_c0_g1	2.30922	6.8653e-06	Protein BTG1	BTG1
TRINITY_DN55260_c1_g2	2.30703	1.06597e-06	--
TRINITY_DN53181_c1_g4	2.30666	4.05833e-06	Forkhead box protein O3	FOXO3
TRINITY_DN56597_c1_g2	2.30009	0.0002306	--
TRINITY_DN56330_c4_g2	2.29952	4.06002e-08	Junctophilin-1	JPH1
TRINITY_DN41043_c6_g1	2.29858	0.012339	--
TRINITY_DN40763_c0_g1	2.29802	0.00615545	--
TRINITY_DN43894_c1_g1	2.29359	0.00187839	--
TRINITY_DN45647_c1_g1	2.28693	1.12237e-08	Supervillin	SVIL
TRINITY_DN42203_c2_g1	2.28489	0.0343762	--
TRINITY_DN54921_c2_g2	2.28076	0.000146816	--
TRINITY_DN55139_c0_g2	2.27805	4.14364e-06	Patatin-like phospholipase domain-containing protein 7	PNPLA7
TRINITY_DN51040_c0_g1	2.27742	2.32614e-06	--
TRINITY_DN46644_c1_g1	2.27638	0.00983965	--
TRINITY_DN54305_c2_g2	2.27596	4.96564e-08	Junctophilin-1	JPH1
TRINITY_DN38926_c0_g1	2.27064	0.00338625	Alpha-actinin-2	ACTN2
TRINITY_DN41474_c1_g1	2.26946	2.68485e-06	--
TRINITY_DN52021_c1_g1	2.26873	0.00717302	--
TRINITY_DN40396_c1_g3	2.26605	0.0201561	--
TRINITY_DN38685_c0_g1	2.26583	0.000629617	--
TRINITY_DN43729_c3_g3	2.26268	2.13782e-07	SID1 transmembrane family member 2	SIDT2
TRINITY_DN49372_c0_g1	2.26251	2.4362e-07	Peptidyl-prolyl cis-trans isomerase FKBP5	FKBP5
TRINITY_DN50551_c1_g1	2.26227	6.24146e-06	Proline dehydrogenase 1, mitochondrial	PRODH
TRINITY_DN44188_c1_g1	2.26081	0.0163392	--
TRINITY_DN35696_c0_g1	2.26059	0.0419086	--
TRINITY_DN44585_c0_g1	2.25923	0.00327221	Actin-binding LIM protein 2	ABLIM2
TRINITY_DN45632_c1_g2	2.25854	0.00501435	--
TRINITY_DN52352_c0_g1	2.25655	7.31584e-06	Limb region 1 homolog-like protein	LMBR1L
TRINITY_DN50392_c1_g1	2.25614	0.000542985	--
TRINITY_DN45680_c3_g3	2.25449	0.0499709	--
TRINITY_DN56839_c5_g2	2.25015	0.0249531	--
TRINITY_DN37048_c0_g1	2.24753	8.74557e-06	--
TRINITY_DN53589_c4_g2	2.24668	0.000315591	Xenotropic and polytropic retrovirus receptor 1 homolog	XPR1
TRINITY_DN47614_c0_g2	2.24613	0.0259433	Alpha-crystallin B chain	CRYAB
TRINITY_DN38345_c7_g1	2.24485	0.00639814	--
TRINITY_DN41489_c1_g1	2.24423	1.41665e-05	Four and a half LIM domains protein 2	FHL2
TRINITY_DN47751_c2_g4	2.24273	0.00945425	[Pyruvate dehydrogenase (acetyl-transferring)] kinase isozyme 4, mitochondrial	PDK4
TRINITY_DN39210_c0_g3	2.24238	0.0238857	--
TRINITY_DN50422_c4_g2	2.2379	0.0101665	--
TRINITY_DN46277_c3_g1	2.23726	0.00083015	Actin, alpha skeletal muscle	ACTA1
TRINITY_DN56976_c13_g3	2.23677	2.47679e-07	Supervillin	SVIL
TRINITY_DN48406_c0_g1	2.23341	0.00369329	--
TRINITY_DN43270_c1_g1	2.23314	0.00144837	--
TRINITY_DN44236_c0_g2	2.23189	0.0174025	Syntaxin-6	STX6
TRINITY_DN56164_c2_g1	2.22892	1.64352e-07	Phosphatidate phosphatase LPIN1	LPIN1
TRINITY_DN49927_c0_g2	2.2289	2.18822e-05	--
TRINITY_DN56680_c6_g1	2.22506	1.64395e-06	Histone-lysine N-methyltransferase ASH1L	ASH1L
TRINITY_DN46735_c5_g1	2.22387	0.0338887	--
TRINITY_DN50583_c2_g3	2.22314	0.0369562	Calcium/calmodulin-dependent 3',5'-cyclic nucleotide phosphodiesterase 1C	PDE1C
TRINITY_DN50989_c0_g2	2.22294	0.0119553	--
TRINITY_DN42735_c0_g1	2.22263	0.0143196	Coiled-coil domain-containing protein 92	CCDC92
TRINITY_DN56680_c6_g2	2.22212	0.000130688	--
TRINITY_DN49143_c4_g1	2.2182	4.21396e-07	Induced myeloid leukemia cell differentiation protein Mcl-1 homolog	MCL1
TRINITY_DN56732_c14_g1	2.2181	4.0921e-06	--
TRINITY_DN46351_c3_g2	2.21536	0.000159317	--
TRINITY_DN43198_c1_g7	2.21446	2.86887e-06	--
TRINITY_DN42365_c0_g1	2.21122	0.00116585	Serine/threonine-protein kinase ULK2	ULK2
TRINITY_DN43681_c2_g1	2.21092	3.35295e-06	DnaJ homolog subfamily B member 6	DNAJB6
TRINITY_DN49495_c2_g2	2.20921	0.000679844	Nuclear factor interleukin-3-regulated protein	NFIL3
TRINITY_DN49664_c1_g3	2.20811	2.45661e-06	Thioredoxin-interacting protein	TXNIP
TRINITY_DN49535_c0_g1	2.2076	0.0035874	Zinc finger and BTB domain-containing protein 16	ZBTB16
TRINITY_DN48799_c0_g1	2.20391	0.000714736	--
TRINITY_DN54966_c1_g3	2.20329	2.13302e-05	--
TRINITY_DN40275_c0_g3	2.20052	0.018065	--
TRINITY_DN51997_c1_g3	2.19813	7.21335e-05	Protein FAM134B	FAM134B
TRINITY_DN54461_c1_g3	2.19727	0.000211311	Serine/threonine-protein kinase WNK4	WNK4
TRINITY_DN49408_c0_g1	2.19438	0.00193603	GTPase IMAP family member 5	GIMAP5
TRINITY_DN45727_c4_g1	2.19398	0.00760118	Hydroxysteroid dehydrogenase-like protein 2	HSDL2
TRINITY_DN46106_c2_g1	2.19028	5.2886e-07	Junctophilin-1	JPH1
TRINITY_DN56164_c2_g2	2.18969	1.14573e-06	Phosphatidate phosphatase LPIN1	LPIN1
TRINITY_DN53882_c3_g1	2.18363	0.00352581	Alcohol dehydrogenase 1
TRINITY_DN49955_c0_g1	2.1819	2.45771e-07	Probable E3 ubiquitin-protein ligase makorin-1	MKRN1
TRINITY_DN37466_c0_g1	2.17893	0.0137102	--
TRINITY_DN56119_c2_g3	2.17786	0.00721389	USP6 N-terminal-like protein	USP6NL
TRINITY_DN43270_c0_g1	2.17732	0.0147119	--
TRINITY_DN44299_c1_g1	2.17206	0.0301933	--
TRINITY_DN49627_c2_g1	2.17172	2.74172e-07	--
TRINITY_DN44049_c1_g1	2.1688	1.54202e-05	--
TRINITY_DN54727_c4_g1	2.16752	0.00195288	--
TRINITY_DN49079_c5_g3	2.16693	0.00758218	--
TRINITY_DN55311_c0_g1	2.16561	7.30562e-05	Limb region 1 protein homolog	LMBR1
TRINITY_DN48643_c0_g1	2.16529	4.05833e-06	Ubiquitin-conjugating enzyme E2 A	UBE2A
TRINITY_DN48936_c0_g1	2.16335	9.20578e-06	Trifunctional enzyme subunit beta, mitochondrial	HADHB
TRINITY_DN56000_c1_g1	2.16121	0.00858633	--
TRINITY_DN51404_c2_g2	2.16074	0.00728729	--
TRINITY_DN45417_c3_g5	2.16057	0.000432707	--
TRINITY_DN52486_c1_g1	2.1585	5.00809e-06	Methylmalonic aciduria and homocystinuria type D homolog, mitochondrial	MMADHC
TRINITY_DN56629_c3_g1	2.15815	0.000348899	--
TRINITY_DN50583_c2_g2	2.15688	0.0127624	Calcium/calmodulin-dependent 3',5'-cyclic nucleotide phosphodiesterase 1C	PDE1C
TRINITY_DN41687_c2_g2	2.1556	0.00760118	--
TRINITY_DN45033_c9_g2	2.15272	0.00113493	--
TRINITY_DN49852_c1_g4	2.15145	3.40855e-07	--
TRINITY_DN34418_c0_g1	2.14709	0.0271456	Tuberin	TSC2
TRINITY_DN42399_c6_g4	2.1445	0.0112132	--
TRINITY_DN33822_c0_g1	2.14296	0.00181331	--
TRINITY_DN45980_c2_g1	2.14282	0.000549227	--
TRINITY_DN56202_c2_g1	2.14238	1.55124e-06	Autophagy-related protein 9A	ATG9A
TRINITY_DN52558_c1_g3	2.14214	0.0199835	--
TRINITY_DN31937_c0_g1	2.14196	0.00190697	Alpha-protein kinase 2	ALPK2
TRINITY_DN51439_c0_g6	2.14131	0.00181331	--
TRINITY_DN52049_c1_g2	2.13785	0.000317182	Cytoplasmic phosphatidylinositol transfer protein 1	PITPNC1
TRINITY_DN53346_c1_g2	2.13351	0.00102961	Long-chain fatty acid transport protein 1	SLC27A1
TRINITY_DN47664_c0_g1	2.13064	9.33735e-05	Repressor of RNA polymerase III transcription MAF1 homolog	MAF1
TRINITY_DN49345_c1_g1	2.12806	0.0145162	--
TRINITY_DN56800_c8_g1	2.12804	1.73129e-07	Unconventional myosin-XVIIIb	MYO18B
TRINITY_DN53181_c1_g2	2.12794	0.000446673	Forkhead box protein O3	FOXO3
TRINITY_DN56584_c4_g1	2.12649	2.16986e-06	Sodium bicarbonate cotransporter 3	SLC4A7
TRINITY_DN45387_c2_g2	2.12626	0.0154659	Epsin-1	EPN1
TRINITY_DN44750_c4_g1	2.12398	0.0413237	--
TRINITY_DN54220_c0_g2	2.11846	0.00061738	SH2 domain-containing protein 3C	SH2D3C
TRINITY_DN31885_c0_g1	2.11673	2.35718e-07	--
TRINITY_DN52549_c0_g1	2.11512	0.000948275	Aryl hydrocarbon receptor nuclear translocator-like protein 1	ARNTL
TRINITY_DN39339_c1_g1	2.11439	0.0452957	--
TRINITY_DN49473_c4_g2	2.1115	0.0182436	Reticulon-4 receptor-like 2	RTN4RL2
TRINITY_DN55250_c3_g1	2.111	3.53339e-06	Sodium bicarbonate cotransporter 3	SLC4A7
TRINITY_DN42956_c1_g1	2.11079	0.00549544	--
TRINITY_DN50610_c1_g2	2.10917	0.0452304	Dedicator of cytokinesis protein 9	DOCK9
TRINITY_DN44241_c4_g1	2.10834	0.0350506	--
TRINITY_DN47609_c2_g1	2.10527	0.000143408	Troponin I, slow skeletal muscle	TNNI1
TRINITY_DN44921_c1_g1	2.10275	1.70546e-05	--
TRINITY_DN44049_c1_g4	2.10136	4.16423e-06	--
TRINITY_DN56405_c5_g1	2.1012	0.000277484	CTD small phosphatase-like protein	CTDSPL
TRINITY_DN51335_c2_g1	2.09979	0.000719542	--
TRINITY_DN34932_c0_g1	2.0974	0.00305666	--
TRINITY_DN46106_c4_g3	2.09702	1.26609e-06	Junctophilin-1	JPH1
TRINITY_DN42741_c0_g2	2.09626	0.0448973	[Pyruvate dehydrogenase (acetyl-transferring)] kinase isozyme 2, mitochondrial	PDK2
TRINITY_DN56023_c4_g1	2.09516	1.28969e-05	--
TRINITY_DN44582_c2_g3	2.09494	0.00267012	[Protein ADP-ribosylarginine] hydrolase-like protein 1	ADPRHL1
TRINITY_DN39984_c1_g2	2.09441	4.64588e-05	Cbp/p300-interacting transactivator 2	CITED2
TRINITY_DN54337_c2_g3	2.09013	4.90293e-07	Muscular LMNA-interacting protein	MLIP
TRINITY_DN46536_c1_g1	2.08875	0.0384584	--
TRINITY_DN49198_c1_g1	2.08719	4.32772e-05	DDB1- and CUL4-associated factor 6	DCAF6
TRINITY_DN51152_c1_g1	2.08645	2.47718e-05	Protein phosphatase 1 regulatory subunit 3C-B	PPP1R3CB
TRINITY_DN33991_c0_g1	2.08453	0.00126587	Importin-7	IPO7
TRINITY_DN38781_c1_g1	2.08311	0.00589718	--
TRINITY_DN50385_c0_g3	2.08299	0.00324301	--
TRINITY_DN56563_c2_g1	2.08251	0.000277484	--
TRINITY_DN56976_c13_g2	2.08246	1.7608e-06	--
TRINITY_DN46179_c0_g3	2.08206	0.013697	Alpha-actinin-2	ACTN2
TRINITY_DN53181_c1_g1	2.07725	3.3608e-06	Forkhead box protein O1-A	FOXO1A
TRINITY_DN44638_c0_g1	2.077	0.00115636	Insulin receptor substrate 2-B	IRS2-B
TRINITY_DN53097_c1_g1	2.07517	9.37096e-06	Protein FAM13A	FAM13A
TRINITY_DN38907_c0_g1	2.0731	0.00321424	--
TRINITY_DN44893_c0_g1	2.07307	0.00195874	--
TRINITY_DN45844_c0_g1	2.07081	0.000201762	Four and a half LIM domains protein 2	FHL2
TRINITY_DN45207_c2_g1	2.06952	0.00536118	--
TRINITY_DN47836_c1_g1	2.06865	0.000266834	--
TRINITY_DN54220_c0_g3	2.06658	0.000300224	SH2 domain-containing protein 3C	SH2D3C
TRINITY_DN54124_c1_g1	2.06572	0.00255711	--
TRINITY_DN48936_c0_g2	2.06528	0.0354626	Trifunctional enzyme subunit beta, mitochondrial	HADHB
TRINITY_DN50245_c0_g1	2.06311	6.98211e-05	Basic leucine zipper and W2 domain-containing protein 1-A	BZW1A
TRINITY_DN49328_c0_g1	2.0628	0.000948275	Hydroxysteroid dehydrogenase-like protein 2	HSDL2
TRINITY_DN56330_c4_g3	2.06195	0.000286551	--
TRINITY_DN50990_c2_g2	2.06087	2.9551e-05	Zinc finger protein 76	ZNF76
TRINITY_DN34899_c0_g1	2.06009	0.00285274	Unconventional myosin-XVIIIb	MYO18B
TRINITY_DN52629_c2_g3	2.05709	9.67957e-06	--
TRINITY_DN43435_c6_g1	2.05426	0.00101832	--
TRINITY_DN49927_c0_g4	2.05418	0.0006113	--
TRINITY_DN29795_c0_g1	2.05359	1.20093e-05	39S ribosomal protein L42, mitochondrial	MRPL42
TRINITY_DN50429_c5_g1	2.05205	0.00319416	Zinc finger protein 418	ZNF418
TRINITY_DN54305_c1_g1	2.05129	0.000271979	--
TRINITY_DN45040_c2_g1	2.05104	0.0228715	--
TRINITY_DN33064_c0_g1	2.05027	4.6033e-05	Unconventional myosin-XVIIIb	MYO18B
TRINITY_DN40799_c0_g1	2.04943	0.00379282	--
TRINITY_DN41821_c0_g4	2.04338	0.000374324	--
TRINITY_DN45081_c4_g3	2.04326	0.042952	Tumor protein p53-inducible nuclear protein 2	TP53INP2
TRINITY_DN48674_c0_g2	2.04058	0.0265475	--
TRINITY_DN54278_c2_g2	2.03946	1.21221e-06	Fibronectin type III and SPRY domain-containing protein 2	FSD2
TRINITY_DN56588_c4_g3	2.03872	6.10045e-06	--
TRINITY_DN56250_c5_g2	2.03584	0.0122606	Carnitine O-palmitoyltransferase 1, liver isoform	CPT1A
TRINITY_DN44744_c2_g2	2.03241	0.0146205	--
TRINITY_DN56137_c4_g1	2.03205	0.000418384	Sodium bicarbonate cotransporter 3	SLC4A7
TRINITY_DN39202_c3_g2	2.03115	0.000428674	Telomeric repeat-binding factor 2	TERF2
TRINITY_DN46909_c2_g1	2.0311	0.0239603	--
TRINITY_DN42478_c1_g2	2.0301	0.00013117	--
TRINITY_DN46526_c1_g4	2.02727	0.00064408	--
TRINITY_DN42768_c1_g2	2.0233	0.0391771	Kelch-like protein 24	KLHL24
TRINITY_DN49926_c0_g1	2.01821	0.000246335	--
TRINITY_DN45585_c2_g1	2.01634	0.00503655	Carnitine O-palmitoyltransferase 1, liver isoform	CPT1A
TRINITY_DN43394_c3_g1	2.01499	0.000277484	INO80 complex subunit C	INO80C
TRINITY_DN47194_c1_g2	2.01437	0.0103746	--
TRINITY_DN51152_c1_g2	2.01359	0.00629164	--
TRINITY_DN46383_c0_g1	2.01338	0.000939682	Glutamyl-tRNA(Gln) amidotransferase subunit A, mitochondrial	QRSL1
TRINITY_DN40680_c0_g1	2.01251	0.0261013	--
TRINITY_DN48069_c0_g1	2.01005	4.30134e-05	Histone-lysine N-methyltransferase ASH1L	ASH1L
TRINITY_DN53211_c0_g3	2.00975	1.40591e-05	Ornithine decarboxylase antizyme 2	OAZ2
TRINITY_DN56587_c2_g3	2.00835	0.0219464	--
TRINITY_DN36174_c0_g1	2.00831	0.0328897	--
TRINITY_DN56538_c6_g2	2.00717	1.44917e-06	--
TRINITY_DN50833_c0_g1	2.00671	4.37338e-05	--
TRINITY_DN42347_c4_g2	2.00475	0.0133336	--
TRINITY_DN51577_c2_g2	2.0035	0.00956561	--
TRINITY_DN38606_c0_g1	2.00317	0.00135498	LIM domain only protein 7	LMO7
TRINITY_DN41947_c7_g1	2.0025	0.0470725	--
TRINITY_DN52985_c0_g2	2.00212	0.000390652	Peroxisomal carnitine O-octanoyltransferase	CROT
TRINITY_DN33304_c1_g1	1.99879	0.00392969	Unconventional myosin-XVIIIb	MYO18B
TRINITY_DN33805_c0_g1	1.99662	0.0204819	--
TRINITY_DN50817_c0_g1	1.99576	0.00186737	--
TRINITY_DN55245_c0_g1	1.9956	0.00200916	Extended synaptotagmin-2	ESYT2
TRINITY_DN55514_c3_g5	1.99494	0.0147119	Protein NRDE2 homolog	NRDE2
TRINITY_DN45977_c2_g2	1.99334	0.0129647	--
TRINITY_DN51729_c3_g1	1.99323	0.0123128	RING finger protein 223	RNF223
TRINITY_DN56867_c4_g1	1.99176	0.0328319	--
TRINITY_DN56622_c1_g2	1.99155	5.32694e-06	Hydroxysteroid dehydrogenase-like protein 2	HSDL2
TRINITY_DN50606_c6_g3	1.98877	0.0207447	--
TRINITY_DN48954_c0_g1	1.98852	0.00920214	Mitogen-activated protein kinase kinase kinase 8	MAP3K8
TRINITY_DN47775_c0_g1	1.98671	0.00235867	--
TRINITY_DN44553_c0_g1	1.98602	0.000253792	PIN2/TERF1-interacting telomerase inhibitor 1	PINX1
TRINITY_DN37948_c0_g1	1.98479	0.00593934	--
TRINITY_DN46923_c0_g3	1.98357	2.30422e-05	--
TRINITY_DN50746_c0_g2	1.98072	0.000178398	--
TRINITY_DN41733_c1_g1	1.98068	5.79421e-06	Induced myeloid leukemia cell differentiation protein Mcl-1 homolog	MCL1
TRINITY_DN47626_c1_g1	1.98064	0.00240105	Myosin-6	MYH6
TRINITY_DN50719_c0_g1	1.97999	0.000158795	Twinkle protein, mitochondrial	PEO1
TRINITY_DN54985_c0_g1	1.97951	3.73426e-06	Protein phosphatase 1 regulatory subunit 3A	PPP1R3A
TRINITY_DN45099_c3_g1	1.97442	0.011687	--
TRINITY_DN56447_c1_g1	1.97404	0.00184603	--
TRINITY_DN51433_c1_g2	1.97304	0.00120112	Vitamin D3 receptor B	VDRB
TRINITY_DN35504_c0_g1	1.97192	0.0444701	--
TRINITY_DN55831_c2_g1	1.97027	0.00438549	Very long-chain specific acyl-CoA dehydrogenase, mitochondrial	ACADVL
TRINITY_DN54317_c1_g3	1.96887	0.00858741	Arrestin domain-containing protein 3	ARRDC3
TRINITY_DN49887_c0_g1	1.9688	0.00467495	--
TRINITY_DN40989_c0_g1	1.96851	0.0300147	Trichohyalin	TCHH
TRINITY_DN45552_c0_g1	1.96714	0.000141388	WAS/WASL-interacting protein family member 3	WIPF3
TRINITY_DN49112_c1_g1	1.96671	2.70817e-06	Junctophilin-1	JPH1
TRINITY_DN53182_c1_g1	1.96419	2.25838e-06	CD276 antigen	CD276
TRINITY_DN50533_c3_g1	1.96187	0.000170983	--
TRINITY_DN54333_c2_g1	1.95858	0.00299411	Heat shock protein beta-7	HSPB7
TRINITY_DN42432_c0_g1	1.95647	0.00115142	Protein EURL homolog	EURL
TRINITY_DN50486_c1_g1	1.95543	9.82004e-05	Serine/threonine-protein kinase 35	STK35
TRINITY_DN46797_c4_g1	1.95424	0.0282339	Malonyl-CoA decarboxylase, mitochondrial	MLYCD
TRINITY_DN56444_c1_g1	1.95231	0.0166118	--
TRINITY_DN39659_c4_g2	1.94911	0.000572965	--
TRINITY_DN45936_c1_g1	1.94798	0.0182327	--
TRINITY_DN54599_c2_g1	1.94695	0.00153509	Next to BRCA1 gene 1 protein	NBR1
TRINITY_DN51983_c6_g1	1.94608	8.90519e-06	--
TRINITY_DN44511_c0_g2	1.94593	3.29792e-05	--
TRINITY_DN56813_c0_g1	1.9435	0.02371	E3 ubiquitin-protein ligase BRE1B	RNF40
TRINITY_DN56330_c4_g1	1.94152	1.84532e-06	EH domain-containing protein 1	EHD1
TRINITY_DN44215_c0_g1	1.93915	0.0131599	E3 ubiquitin-protein ligase BRE1B	RNF40
TRINITY_DN49117_c5_g1	1.93865	0.000112709	Telomeric repeat-binding factor 2	TERF2
TRINITY_DN48236_c2_g1	1.93672	1.66657e-05	--
TRINITY_DN50242_c0_g1	1.93281	0.000575605	Forkhead box protein O4	FOXO4
TRINITY_DN56598_c8_g4	1.92839	0.00769024	--
TRINITY_DN48605_c3_g1	1.92688	0.000170544	Leucine-rich repeat-containing protein 30	LRRC30
TRINITY_DN55633_c1_g1	1.92532	4.94877e-05	Tyrosine-protein phosphatase non-receptor type 3	PTPN3
TRINITY_DN52397_c5_g1	1.9243	2.03682e-05	--
TRINITY_DN51394_c5_g1	1.92346	0.0244216	--
TRINITY_DN56919_c6_g1	1.92288	0.000309088	--
TRINITY_DN54503_c1_g2	1.9219	0.0494288	Leucine-rich repeat-containing G-protein coupled receptor 6	LGR6
TRINITY_DN40697_c1_g2	1.92076	0.00452522	Alcohol dehydrogenase 1
TRINITY_DN55139_c0_g3	1.9204	6.73636e-05	Patatin-like phospholipase domain-containing protein 7	PNPLA7
TRINITY_DN43157_c2_g2	1.91949	9.78539e-06	UBX domain-containing protein 4	UBXN4
TRINITY_DN53641_c0_g2	1.9187	0.000463433	--
TRINITY_DN46798_c2_g2	1.91756	0.0248249	Forkhead box protein K2	FOXK2
TRINITY_DN56803_c8_g1	1.91664	3.86946e-05	Alpha-protein kinase 2	ALPK2
TRINITY_DN37537_c0_g2	1.91473	0.00401469	--
TRINITY_DN40859_c4_g6	1.91277	0.0104419	Myosin heavy chain, fast skeletal muscle
TRINITY_DN47379_c4_g1	1.91206	0.0053712	--
TRINITY_DN43410_c0_g1	1.90885	0.0118773	Protein NOV	NOV
TRINITY_DN49727_c2_g1	1.90641	4.18183e-05	Protein zer-1 homolog	ZER1
TRINITY_DN42090_c6_g7	1.90544	0.000177651	--
TRINITY_DN43233_c6_g2	1.90308	0.00201866	4F2 cell-surface antigen heavy chain	SLC3A2
TRINITY_DN51974_c0_g1	1.90282	4.6653e-06	GMP reductase 1	GMPR
TRINITY_DN56681_c1_g1	1.90005	0.00320241	--
TRINITY_DN50459_c0_g2	1.89942	0.000348899	NAD-dependent protein deacetylase sirtuin-1	SIRT1
TRINITY_DN34253_c0_g2	1.89937	0.00292141	--
TRINITY_DN55156_c4_g2	1.89845	6.8653e-06	NCK-interacting protein with SH3 domain	NCKIPSD
TRINITY_DN47966_c3_g2	1.89627	0.00102961	Soluble calcium-activated nucleotidase 1	CANT1
TRINITY_DN49972_c6_g1	1.89515	0.0150946	Zinc finger protein 135	ZNF135
TRINITY_DN43172_c4_g4	1.89459	0.000246097	C-factor	CSGA
TRINITY_DN54900_c1_g6	1.89451	0.00256968	--
TRINITY_DN56496_c6_g1	1.89413	0.0275906	Insulin receptor substrate 2	IRS2
TRINITY_DN49027_c0_g1	1.89344	3.59918e-05	28S ribosomal protein S2, mitochondrial	MRPS2
TRINITY_DN56496_c6_g3	1.89341	0.00811326	Insulin receptor substrate 2	IRS2
TRINITY_DN47370_c0_g1	1.8919	0.00833041	Potassium channel subfamily T member 1	KCNT1
TRINITY_DN46054_c0_g1	1.88877	0.0397978	ADP-ribosylation factor-like protein 13B	ARL13B
TRINITY_DN56652_c2_g3	1.88467	2.885e-05	--
TRINITY_DN44407_c0_g1	1.88437	0.0263453	Inhibin beta B chain	INHBB
TRINITY_DN52389_c0_g1	1.88403	0.00124373	--
TRINITY_DN50681_c1_g1	1.88379	8.90519e-06	RNA polymerase-associated protein RTF1 homolog	RTF1
TRINITY_DN37537_c0_g1	1.88342	0.00100344	--
TRINITY_DN42284_c2_g1	1.883	0.000233993	Sorbin and SH3 domain-containing protein 1	SORBS1
TRINITY_DN52631_c4_g1	1.88284	0.000889049	--
TRINITY_DN40994_c1_g1	1.88251	2.00088e-05	NCK-interacting protein with SH3 domain	NCKIPSD
TRINITY_DN54128_c3_g2	1.88237	2.03508e-05	Dihydrolipoyllysine-residue acetyltransferase component of pyruvate dehydrogenase complex, mitochondrial	DLAT
TRINITY_DN49780_c4_g2	1.88124	0.00394915	--
TRINITY_DN51524_c1_g3	1.87947	0.0144359	--
TRINITY_DN46566_c3_g1	1.87804	0.0435106	--
TRINITY_DN40423_c2_g1	1.87665	0.0290016	--
TRINITY_DN38551_c5_g1	1.87613	0.00039465	--
TRINITY_DN55211_c1_g1	1.87192	0.000550597	Band 4.1-like protein 4B	EPB41L4B
TRINITY_DN45849_c0_g1	1.86634	0.00177892	Zinc finger and BTB domain-containing protein 49	ZBTB49
TRINITY_DN51968_c0_g1	1.86453	3.72284e-05	Cytosolic purine 5'-nucleotidase	NT5C2
TRINITY_DN40340_c2_g1	1.8635	0.0261071	--
TRINITY_DN39934_c1_g6	1.86323	0.0462092	Troponin T, cardiac muscle	TNNT2
TRINITY_DN45284_c1_g1	1.8615	1.56761e-05	Mitochondrial glutamate carrier 1	SLC25A22
TRINITY_DN50976_c1_g1	1.86103	0.00235867	--
TRINITY_DN39884_c3_g2	1.85856	0.0381524	--
TRINITY_DN45583_c0_g1	1.85855	1.19802e-05	--
TRINITY_DN43239_c1_g4	1.85833	6.07054e-05	Dual specificity mitogen-activated protein kinase kinase 4	MAP2K4
TRINITY_DN55060_c3_g2	1.85687	0.000127624	4F2 cell-surface antigen heavy chain	SLC3A2
TRINITY_DN41919_c7_g1	1.85066	0.0245636	--
TRINITY_DN41249_c4_g3	1.85038	0.00027373	--
TRINITY_DN56372_c4_g1	1.85032	4.27635e-05	Ubiquitin carboxyl-terminal hydrolase 19	USP19
TRINITY_DN46522_c2_g1	1.84981	0.0230012	Equilibrative nucleoside transporter 1	SLC29A1
TRINITY_DN54741_c4_g4	1.8495	0.000246023	Troponin C, skeletal muscle
TRINITY_DN47011_c0_g3	1.84871	0.0218404	U6 snRNA phosphodiesterase	USB1
TRINITY_DN39138_c8_g1	1.84249	0.00108566	Krueppel-like factor 16	KLF16
TRINITY_DN52810_c0_g1	1.84193	2.26606e-05	Transportin-3	TNPO3
TRINITY_DN49926_c0_g2	1.84106	0.0494288	--
TRINITY_DN54128_c3_g1	1.84029	0.00113851	Dihydrolipoyllysine-residue acetyltransferase component of pyruvate dehydrogenase complex, mitochondrial	DLAT
TRINITY_DN42312_c6_g1	1.83709	0.00704339	--
TRINITY_DN50839_c0_g2	1.83707	0.0032352	Tuberin	TSC2
TRINITY_DN36181_c1_g1	1.83697	0.0399339	--
TRINITY_DN40915_c4_g1	1.83675	0.00437853	--
TRINITY_DN42962_c1_g2	1.83614	0.00373312	--
TRINITY_DN43582_c0_g1	1.83569	1.64011e-05	--
TRINITY_DN54371_c1_g4	1.83548	0.00128073	--
TRINITY_DN47833_c0_g1	1.83476	0.00201702	--
TRINITY_DN48100_c2_g1	1.83429	0.0216098	--
TRINITY_DN44466_c1_g2	1.83408	0.0457519	--
TRINITY_DN54102_c1_g1	1.83349	0.00920214	--
TRINITY_DN56581_c8_g3	1.82793	0.00452184	--
TRINITY_DN55816_c0_g2	1.82758	3.28833e-05	Acetyl-CoA carboxylase 2	ACACB
TRINITY_DN51617_c0_g2	1.82516	0.00900825	Extended synaptotagmin-2-A	ESYT2-A
TRINITY_DN46526_c1_g1	1.8192	0.00107173	Transmembrane protein 53	TMEM53
TRINITY_DN53069_c0_g1	1.81913	3.66751e-05	Dihydrolipoyl dehydrogenase, mitochondrial	DLD
TRINITY_DN50804_c7_g2	1.81713	0.00399339	Protein RUFY3	RUFY3
TRINITY_DN50210_c3_g5	1.81701	0.0403178	--
TRINITY_DN56486_c2_g1	1.81613	0.0222421	--
TRINITY_DN46776_c0_g2	1.81428	0.0370041	--
TRINITY_DN31782_c0_g1	1.81252	0.0150819	--
TRINITY_DN48236_c2_g3	1.81216	0.000312204	--
TRINITY_DN54192_c2_g2	1.8104	0.000261804	--
TRINITY_DN42529_c3_g1	1.81027	0.00978465	--
TRINITY_DN40529_c1_g1	1.80991	8.82382e-05	Limb region 1 protein homolog	LMBR1
TRINITY_DN43276_c0_g1	1.8086	0.0271552	--
TRINITY_DN45257_c2_g4	1.80723	0.0155708	--
TRINITY_DN48204_c0_g1	1.80671	0.0114653	Basic leucine zipper and W2 domain-containing protein 1-B	BZW1B
TRINITY_DN42337_c0_g2	1.80486	0.000373902	Protein FAM214A	FAM214A
TRINITY_DN51133_c0_g1	1.80203	4.75835e-05	Kinesin-like protein KIF1C	KIF1C
TRINITY_DN38599_c0_g3	1.80157	0.000143408	--
TRINITY_DN53316_c5_g3	1.79655	6.15617e-05	--
TRINITY_DN43618_c0_g1	1.79488	0.000187069	Complement component 1 Q subcomponent-binding protein, mitochondrial	C1QBP
TRINITY_DN40727_c0_g1	1.79306	0.00601196	--
TRINITY_DN52049_c1_g3	1.79247	0.00935534	Cytoplasmic phosphatidylinositol transfer protein 1	PITPNC1
TRINITY_DN44741_c0_g2	1.79241	0.00930238	--
TRINITY_DN41903_c1_g2	1.79001	0.0487191	--
TRINITY_DN54889_c2_g1	1.78942	0.00950175	Pleckstrin homology domain-containing family M member 1	PLEKHM1
TRINITY_DN47806_c0_g3	1.78941	0.000350658	Ependymin	EPD
TRINITY_DN47075_c0_g1	1.78933	0.0430613	--
TRINITY_DN39006_c4_g3	1.78841	0.000120761	39S ribosomal protein L2, mitochondrial	MRPL2
TRINITY_DN47350_c0_g1	1.78719	8.41284e-05	Protein transport protein Sec24A	SEC24A
TRINITY_DN49521_c1_g2	1.78431	0.000554893	--
TRINITY_DN51173_c0_g1	1.78365	9.57294e-05	Ubiquinone biosynthesis protein COQ9, mitochondrial	COQ9
TRINITY_DN48090_c1_g3	1.78299	4.77081e-05	--
TRINITY_DN52629_c2_g2	1.78034	6.16905e-05	Mitoferrin-2	SLC25A28
TRINITY_DN45867_c1_g1	1.77702	6.86067e-05	Leucine-rich repeat-containing protein 14B	LRRC14B
TRINITY_DN47816_c2_g1	1.77131	0.0117566	--
TRINITY_DN53716_c0_g4	1.77094	0.000736114	Protein FAM214A	FAM214A
TRINITY_DN47818_c1_g1	1.76713	0.000103218	Mitochondrial inner membrane protein OXA1L	OXA1L
TRINITY_DN52985_c0_g1	1.7651	0.00389343	Peroxisomal carnitine O-octanoyltransferase	CROT
TRINITY_DN44602_c0_g1	1.76354	9.2484e-05	Ubiquitin fusion degradation protein 1 homolog	UFD1L
TRINITY_DN52269_c1_g3	1.76293	0.00462366	Monocarboxylate transporter 7	SLC16A6
TRINITY_DN35004_c0_g1	1.75743	0.000177546	--
TRINITY_DN51564_c1_g2	1.75512	0.00285274	--
TRINITY_DN42115_c7_g1	1.75359	0.000695523	--
TRINITY_DN55017_c1_g1	1.75327	0.00239544	Arrestin domain-containing protein 3	ARRDC3
TRINITY_DN47031_c2_g1	1.75327	0.0448949	--
TRINITY_DN54853_c0_g1	1.75306	0.000452141	Tribbles homolog 2	TRIB2
TRINITY_DN39704_c0_g1	1.75223	0.000976116	Hydroxysteroid dehydrogenase-like protein 2	HSDL2
TRINITY_DN45341_c0_g1	1.75149	0.00278893	--
TRINITY_DN40961_c2_g2	1.74923	0.000533981	--
TRINITY_DN44464_c0_g2	1.74701	0.00376958	Interleukin-1 receptor-associated kinase 4	IRAK4
TRINITY_DN44826_c4_g1	1.74428	0.000497096	--
TRINITY_DN56976_c13_g1	1.74335	4.22277e-05	Supervillin	SVIL
TRINITY_DN41307_c0_g2	1.74162	0.000138889	Neurotrypsin	PRSS12
TRINITY_DN55636_c1_g1	1.74158	0.0181902	Cadherin-like and PC-esterase domain-containing protein 1	CPED1
TRINITY_DN54128_c3_g4	1.74137	0.000328446	Dihydrolipoyllysine-residue acetyltransferase component of pyruvate dehydrogenase complex, mitochondrial	DLAT
TRINITY_DN42591_c4_g2	1.73997	0.00452522	CD209 antigen-like protein E	CD209E
TRINITY_DN43297_c3_g1	1.73993	0.0386947	--
TRINITY_DN50630_c2_g1	1.73943	9.48004e-05	Ubiquitin domain-containing protein UBFD1	UBFD1
TRINITY_DN48875_c0_g1	1.73898	0.000104198	--
TRINITY_DN46696_c4_g1	1.73739	0.000246023	Nucleoporin-like protein 2	NUPL2
TRINITY_DN47282_c1_g1	1.73724	0.000842879	Chromobox protein homolog 7	CBX7
TRINITY_DN43863_c7_g1	1.73666	3.93277e-05	Alanine aminotransferase 2-like	GPT2L
TRINITY_DN42988_c3_g1	1.73468	0.000875971	--
TRINITY_DN50242_c0_g2	1.73319	0.0250504	Forkhead box protein O1	FOXO1
TRINITY_DN53481_c2_g1	1.73307	7.33369e-05	--
TRINITY_DN44938_c5_g3	1.73193	0.000220749	--
TRINITY_DN48545_c0_g3	1.73019	0.00531418	Hemojuvelin	HFE2
TRINITY_DN54985_c0_g2	1.72892	0.000435953	Protein phosphatase 1 regulatory subunit 3A	PPP1R3A
TRINITY_DN49727_c2_g2	1.7273	0.00423195	--
TRINITY_DN49112_c2_g1	1.7262	0.0403178	Nuclear factor interleukin-3-regulated protein	NFIL3
TRINITY_DN44541_c1_g2	1.72503	0.000197849	Protein phosphatase 1K, mitochondrial	PPM1K
TRINITY_DN36290_c0_g1	1.72429	0.00780728	MKL/myocardin-like protein 2	MKL2
TRINITY_DN53075_c1_g1	1.72363	0.00564481	Trifunctional enzyme subunit alpha, mitochondrial	HADHA
TRINITY_DN52024_c2_g1	1.72012	9.79102e-05	Putative L-aspartate dehydrogenase	ASPDH
TRINITY_DN46354_c0_g1	1.71972	0.0133699	N-acetylglucosaminyl-phosphatidylinositol de-N-acetylase	PIGL
TRINITY_DN55040_c1_g3	1.71965	0.00207749	Neuronal-specific septin-3	43711
TRINITY_DN56023_c4_g2	1.71845	0.0151065	Forkhead box protein O1-A	FOXO1A
TRINITY_DN54889_c2_g2	1.71694	0.00687306	Pleckstrin homology domain-containing family M member 1	PLEKHM1
TRINITY_DN49435_c0_g3	1.71632	0.0458462	39S ribosomal protein L44, mitochondrial	MRPL44
TRINITY_DN45266_c1_g2	1.71474	0.000188461	Beta-taxilin	TXLNB
TRINITY_DN54847_c2_g2	1.71232	0.0218877	--
TRINITY_DN52275_c0_g1	1.71204	0.00152141	GTP-binding protein 2	GTPBP2
TRINITY_DN40707_c2_g3	1.71032	0.00022475	--
TRINITY_DN48027_c1_g1	1.70961	0.0107961	Cdc42 effector protein 2	CDC42EP2
TRINITY_DN49540_c0_g1	1.70891	0.000129687	Tensin-1	TNS1
TRINITY_DN48184_c7_g2	1.70728	0.00161436	--
TRINITY_DN54278_c2_g1	1.70706	0.000107149	UPF0469 protein KIAA0907	KIAA0907
TRINITY_DN56839_c5_g1	1.70396	0.0290016	--
TRINITY_DN55512_c3_g1	1.70325	0.0164046	--
TRINITY_DN53383_c0_g1	1.70188	0.0020929	Scm-like with four MBT domains protein 2	SFMBT2
TRINITY_DN49704_c3_g1	1.70079	0.00997827	--
TRINITY_DN42046_c1_g1	1.70029	0.00314784	--
TRINITY_DN45625_c1_g2	1.69921	0.000295061	--
TRINITY_DN46294_c3_g2	1.69805	0.014665	Peroxisome proliferator-activated receptor delta	PPARD
TRINITY_DN54424_c2_g1	1.69426	9.94308e-05	--
TRINITY_DN52486_c1_g6	1.69386	0.00343208	Methylmalonic aciduria and homocystinuria type D protein, mitochondrial	MMADHC
TRINITY_DN40990_c0_g4	1.69198	0.00071138	--
TRINITY_DN54289_c0_g1	1.68919	0.0166637	--
TRINITY_DN38599_c1_g3	1.68745	0.00445812	--
TRINITY_DN49089_c3_g4	1.68547	0.0343182	MTSS1-like protein	MTSS1L
TRINITY_DN52525_c0_g1	1.68481	0.000611321	RAD50-interacting protein 1	RINT1
TRINITY_DN42771_c2_g1	1.67907	0.0458876	--
TRINITY_DN44931_c3_g1	1.67794	0.000204506	Sorting nexin-16	SNX16
TRINITY_DN41450_c3_g1	1.67718	0.0330297	--
TRINITY_DN43190_c0_g3	1.67688	0.00775807	--
TRINITY_DN46479_c2_g1	1.67684	0.00676052	--
TRINITY_DN56131_c1_g1	1.67411	0.0102682	--
TRINITY_DN56319_c3_g2	1.67216	0.00285274	--
TRINITY_DN46373_c0_g2	1.67161	0.0333324	Glycerol-3-phosphate acyltransferase 3-like	AGPAT9L
TRINITY_DN54980_c3_g1	1.6713	0.000119452	Myocardin	MYOCD
TRINITY_DN38887_c0_g1	1.67041	0.00475875	LRRN4 C-terminal-like protein	LRRN4CL
TRINITY_DN46530_c1_g1	1.67021	0.00628353	--
TRINITY_DN44239_c1_g1	1.67005	0.000283997	Hydroxyacyl-coenzyme A dehydrogenase, mitochondrial	HADH
TRINITY_DN56803_c7_g1	1.6694	0.000788793	--
TRINITY_DN47836_c1_g3	1.66723	0.0303077	--
TRINITY_DN37662_c0_g1	1.6657	0.000564032	Uncharacterized protein LINC00116 homolog
TRINITY_DN50138_c3_g1	1.66459	0.0393225	--
TRINITY_DN56316_c0_g1	1.6617	0.00208476	Histone deacetylase 9-B	HDAC9B
TRINITY_DN53716_c0_g2	1.66149	0.00062651	Protein FAM214A	FAM214A
TRINITY_DN45257_c1_g1	1.65954	0.0241131	--
TRINITY_DN54497_c1_g1	1.65714	0.00160479	Forkhead box protein K1	FOXK1
TRINITY_DN39977_c2_g2	1.65564	0.00160479	--
TRINITY_DN45909_c1_g1	1.65542	0.00050498	NEDD8 ultimate buster 1	NUB1
TRINITY_DN54739_c1_g1	1.65518	0.0202338	Calcium-binding mitochondrial carrier protein SCaMC-3	SLC25A23
TRINITY_DN44458_c4_g2	1.6534	0.0182038	--
TRINITY_DN49266_c1_g1	1.65056	0.000709167	Repressor of RNA polymerase III transcription MAF1 homolog	MAF1
TRINITY_DN51377_c1_g2	1.64804	0.000568797	--
TRINITY_DN51054_c6_g1	1.64766	0.000224926	Synaptogyrin-2	SYNGR2
TRINITY_DN41652_c1_g2	1.64759	0.0464329	Forkhead box protein O1-A	FOXO1A
TRINITY_DN51548_c7_g1	1.64759	0.000923673	--
TRINITY_DN56130_c1_g1	1.64755	0.0260836	CDP-diacylglycerol--serine O-phosphatidyltransferase	PSSA
TRINITY_DN33433_c0_g2	1.6461	0.00327442	Unconventional myosin-XVIIIb	MYO18B
TRINITY_DN47048_c2_g1	1.6445	0.00734711	Zinc finger protein 836	ZNF836
TRINITY_DN55017_c1_g2	1.6438	0.000856618	Arrestin domain-containing protein 3	ARRDC3
TRINITY_DN56597_c1_g1	1.64321	0.00023417	Ubiquitin carboxyl-terminal hydrolase 25	USP25
TRINITY_DN48133_c1_g2	1.64168	0.000226737	Transmembrane protein 233	TMEM233
TRINITY_DN55704_c2_g1	1.64167	0.00147894	Cytosolic purine 5'-nucleotidase	NT5C2
TRINITY_DN52833_c1_g1	1.63784	0.0156249	Replication factor C subunit 4	RFC4
TRINITY_DN33828_c0_g1	1.63768	0.0399708	Translational activator GCN1	GCN1L1
TRINITY_DN43884_c2_g1	1.63644	0.000187408	Myosin heavy chain, fast skeletal muscle
TRINITY_DN52571_c0_g1	1.63467	0.00222681	Putative solute carrier family 22 member 31	SLC22A31
TRINITY_DN56693_c1_g3	1.6341	0.00441603	--
TRINITY_DN53372_c0_g2	1.63387	0.000733882	Spermatogenesis-associated protein 20	SPATA20
TRINITY_DN50567_c4_g2	1.63317	0.00293416	--
TRINITY_DN50624_c0_g2	1.62866	0.000343153	Protoheme IX farnesyltransferase, mitochondrial	COX10
TRINITY_DN48624_c0_g1	1.62755	0.000959215	--
TRINITY_DN55410_c1_g2	1.62628	0.00995678	Insulin receptor substrate 2-B	IRS2-B
TRINITY_DN52850_c11_g2	1.62348	0.00132812	--
TRINITY_DN54172_c0_g1	1.62266	0.00198961	Pro-interleukin-16	IL16
TRINITY_DN55219_c1_g1	1.62203	0.000172823	Kinectin	KTN1
TRINITY_DN50107_c2_g4	1.62197	0.0255572	--
TRINITY_DN52585_c2_g2	1.62139	0.00683637	--
TRINITY_DN42399_c6_g1	1.61713	0.0218188	--
TRINITY_DN49036_c5_g1	1.61568	0.0289513	Cyclin-L1	CCNL1
TRINITY_DN56868_c7_g4	1.61399	0.00327442	--
TRINITY_DN47132_c2_g1	1.61321	0.000959215	ATPase family AAA domain-containing protein 3	ATAD3
TRINITY_DN47046_c0_g1	1.61068	0.000752594	CDGSH iron-sulfur domain-containing protein 1	CISD1
TRINITY_DN51659_c4_g9	1.61018	0.00100344	--
TRINITY_DN55079_c10_g2	1.60947	0.000220749	Sarcoplasmic/endoplasmic reticulum calcium ATPase 1	ATP2A1
TRINITY_DN45202_c1_g2	1.60881	0.00627038	--
TRINITY_DN56486_c2_g3	1.60881	0.00741368	--
TRINITY_DN52371_c1_g1	1.60864	0.000342281	Inactive dual specificity phosphatase 27	DUSP27
TRINITY_DN50061_c4_g2	1.60681	0.0214084	RNA-directed DNA polymerase from mobile element jockey	POL
TRINITY_DN45994_c4_g3	1.60647	0.038202	Protein-lysine methyltransferase METTL21E	METTL21E
TRINITY_DN48459_c1_g2	1.60527	0.024892	--
TRINITY_DN44559_c1_g6	1.60504	0.000939682	--
TRINITY_DN47605_c0_g1	1.60319	0.0015946	Protein transport protein Sec24A	SEC24A
TRINITY_DN41819_c0_g2	1.60244	0.0167708	--
TRINITY_DN53427_c0_g1	1.60229	0.00669701	Acyl-CoA dehydrogenase family member 9, mitochondrial	ACAD9
TRINITY_DN49695_c0_g1	1.59852	0.000280439	Ubiquitin-associated protein 2	UBAP2
TRINITY_DN55079_c10_g1	1.59618	0.000218899	Sarcoplasmic/endoplasmic reticulum calcium ATPase 1	ATP2A1
TRINITY_DN51607_c0_g1	1.59491	0.0021259	Pre-mRNA-processing factor 17	CDC40
TRINITY_DN50339_c0_g1	1.5947	0.000704785	MICOS complex subunit Mic19	CHCHD3
TRINITY_DN52748_c0_g1	1.59313	0.0275906	Headcase protein homolog	HECA
TRINITY_DN40990_c0_g1	1.5931	0.000738574	ADP/ATP translocase 2	SLC25A5
TRINITY_DN52003_c0_g4	1.59111	0.0180552	Alanine aminotransferase 2	GPT2
TRINITY_DN49383_c0_g1	1.58973	0.00113989	Acylglycerol kinase, mitochondrial	AGK
TRINITY_DN51564_c1_g1	1.58926	0.0195006	--
TRINITY_DN42778_c0_g1	1.58913	0.01869	--
TRINITY_DN55816_c0_g1	1.58769	0.000981239	Acetyl-CoA carboxylase 2	ACACB
TRINITY_DN56074_c3_g1	1.58754	0.0262366	--
TRINITY_DN43707_c2_g1	1.586	0.0103258	--
TRINITY_DN49521_c1_g1	1.58588	0.00069462	Eukaryotic translation initiation factor 4E type 3	EIF4E3
TRINITY_DN53356_c0_g1	1.58497	0.0485253	Enhancer of polycomb homolog 2	EPC2
TRINITY_DN44574_c0_g1	1.58261	0.0373072	--
TRINITY_DN40749_c0_g3	1.58194	0.000769954	UV excision repair protein RAD23 homolog B	RAD23B
TRINITY_DN55708_c8_g2	1.58176	0.0205262	--
TRINITY_DN44773_c0_g1	1.58133	0.012339	F-box only protein 33	FBXO33
TRINITY_DN56055_c1_g2	1.57794	0.0191373	--
TRINITY_DN56140_c2_g1	1.57709	0.000987666	Kinesin-like protein KIF1C	KIF1C
TRINITY_DN50216_c1_g3	1.5769	0.00270146	Conserved oligomeric Golgi complex subunit 3	COG3
TRINITY_DN46628_c0_g1	1.57534	0.0236118	--
TRINITY_DN50158_c1_g3	1.57451	0.00143295	Betaine--homocysteine S-methyltransferase 1	BHMT
TRINITY_DN54439_c1_g1	1.5734	0.00099383	--
TRINITY_DN41078_c4_g1	1.57317	0.000714715	--
TRINITY_DN49937_c2_g1	1.57242	0.00636723	Suppressor of tumorigenicity 7 protein homolog	ST7
TRINITY_DN45827_c0_g1	1.5716	0.0186139	Mitochondrial thiamine pyrophosphate carrier	SLC25A19
TRINITY_DN53716_c0_g1	1.56865	0.00350571	Protein FAM214A	FAM214A
TRINITY_DN39375_c1_g3	1.56735	0.0366267	--
TRINITY_DN55589_c6_g1	1.56654	0.00387087	Kelch-like protein 30	KLHL30
TRINITY_DN55219_c1_g2	1.56585	0.0182038	Kinectin	KTN1
TRINITY_DN38879_c0_g1	1.56524	0.0304008	Hypoxanthine-guanine phosphoribosyltransferase	HPRT1
TRINITY_DN49989_c0_g2	1.56457	0.000451286	Elongation factor 1-delta	EEF1D
TRINITY_DN52850_c11_g1	1.56452	0.000961248	Ferritin, heavy subunit
TRINITY_DN50044_c0_g1	1.5636	0.00196787	Dimethyladenosine transferase 2, mitochondrial	TFB2M
TRINITY_DN55697_c2_g1	1.56256	0.0127596	Sialidase-3	NEU3
TRINITY_DN44271_c0_g1	1.56098	0.0291129	--
TRINITY_DN45312_c4_g1	1.5596	0.008814	--
TRINITY_DN56693_c1_g4	1.55852	0.00134119	--
TRINITY_DN56250_c5_g1	1.55843	0.00222287	Selenide, water dikinase 1	SEPHS1
TRINITY_DN55189_c5_g1	1.55811	0.00222287	Dual specificity protein phosphatase 13 isoform A	DUSP13
TRINITY_DN54966_c1_g1	1.55762	0.00157281	Glycerophosphocholine phosphodiesterase GPCPD1	GPCPD1
TRINITY_DN49040_c7_g1	1.55729	0.00704339	--
TRINITY_DN56624_c6_g1	1.55718	0.00313931	Translational activator GCN1	GCN1L1
TRINITY_DN44754_c1_g2	1.55505	0.00152141	--
TRINITY_DN52929_c2_g2	1.55485	0.00224997	--
TRINITY_DN55401_c2_g1	1.55461	0.0181261	Lysophospholipid acyltransferase 7	MBOAT7
TRINITY_DN55635_c1_g1	1.55029	0.0443968	--
TRINITY_DN43593_c0_g1	1.55026	0.00129748	Protein Tob1	TOB1
TRINITY_DN55447_c2_g1	1.54982	0.0267203	Pappalysin-2	PAPPA2
TRINITY_DN53069_c0_g2	1.54969	0.00116756	Dihydrolipoyl dehydrogenase, mitochondrial	DLD
TRINITY_DN39118_c1_g1	1.5493	0.00438403	Probable glutamate--tRNA ligase, mitochondrial	EARS2
TRINITY_DN48184_c7_g1	1.54858	0.016771	--
TRINITY_DN49938_c0_g2	1.5463	0.00464073	Nucleolar GTP-binding protein 1	GTPBP4
TRINITY_DN42360_c2_g2	1.54562	0.000959215	--
TRINITY_DN38790_c2_g1	1.54482	0.0413131	Granzyme B	GZMB
TRINITY_DN51804_c0_g1	1.54455	0.00338625	Sortilin	SORT1
TRINITY_DN56198_c4_g1	1.54427	0.0010399	Lymphocyte antigen 75	LY75
TRINITY_DN45583_c0_g2	1.54319	0.0111359	--
TRINITY_DN53826_c3_g1	1.54089	0.0168697	--
TRINITY_DN52867_c2_g1	1.54083	0.000389295	Kelch-like protein 31	KLHL31
TRINITY_DN50236_c2_g2	1.53775	0.0333324	--
TRINITY_DN53372_c0_g1	1.53697	0.0314815	Spermatogenesis-associated protein 20	SPATA20
TRINITY_DN51185_c0_g6	1.53583	0.00166073	Dual specificity mitogen-activated protein kinase kinase 4	MAP2K4
TRINITY_DN42888_c6_g1	1.53472	0.0318831	LINE-1 reverse transcriptase homolog
TRINITY_DN48674_c0_g1	1.53424	0.0230012	--
TRINITY_DN50140_c2_g2	1.53404	0.00210891	--
TRINITY_DN39712_c4_g3	1.53125	0.0267656	--
TRINITY_DN55037_c1_g1	1.53084	0.00436858	MMS19 nucleotide excision repair protein homolog	MMS19
TRINITY_DN54177_c1_g1	1.52984	0.00963844	Two pore calcium channel protein 2	TPCN2
TRINITY_DN51699_c1_g2	1.52953	0.000535184	LIM domain only protein 7	LMO7
TRINITY_DN47497_c1_g1	1.52783	0.0053594	--
TRINITY_DN45417_c3_g2	1.52682	0.00169421	AN1-type zinc finger protein 5	ZFAND5
TRINITY_DN56215_c2_g1	1.52649	0.00441388	Glycoprotein gp2	EUS4
TRINITY_DN55068_c1_g1	1.52532	0.000905004	Ubiquitin-associated protein 2-like	UBAP2L
TRINITY_DN48748_c0_g1	1.52329	0.0473849	Lysosomal-associated transmembrane protein 4B	LAPTM4B
TRINITY_DN56047_c3_g3	1.52329	0.00788698	--
TRINITY_DN42364_c0_g1	1.52127	0.000762884	Tripartite motif-containing protein 54	TRIM54
TRINITY_DN50138_c3_g2	1.51836	0.0413125	Leucine-rich repeat-containing protein 14	LRRC14
TRINITY_DN44089_c4_g1	1.51752	0.00185346	--
TRINITY_DN51136_c0_g5	1.51718	0.00733178	Protein furry homolog	FRY
TRINITY_DN55756_c2_g1	1.51676	0.0174025	Uro-adherence factor A	UAFA
TRINITY_DN55060_c3_g1	1.5163	0.00263004	4F2 cell-surface antigen heavy chain	SLC3A2
TRINITY_DN54371_c1_g1	1.51624	0.00164583	Iporin	RUSC2
TRINITY_DN49988_c0_g1	1.51251	0.0045363	Solute carrier family 25 member 36-A	SLC25A36A
TRINITY_DN54835_c5_g1	1.51192	0.000804832	--
TRINITY_DN44745_c3_g1	1.51192	0.0114966	--
TRINITY_DN50253_c0_g1	1.50889	0.00209562	Death ligand signal enhancer	KIAA0141
TRINITY_DN47695_c0_g1	1.50683	0.0209543	G patch domain-containing protein 2	GPATCH2
TRINITY_DN56795_c7_g1	1.50277	0.0129361	Otolin-1-A	OTOL1A
TRINITY_DN56278_c3_g1	1.50203	0.0499709	Ankyrin-1	ANK1
TRINITY_DN49128_c3_g1	1.50113	0.00371009	Glutaminase kidney isoform, mitochondrial	GLS
TRINITY_DN55977_c1_g2	1.50023	0.00343208	Protein phosphatase 1 regulatory subunit 3A	PPP1R3A
TRINITY_DN46838_c0_g2	1.49766	0.00950186	Target of Nesh-SH3	ABI3BP
TRINITY_DN45847_c3_g1	1.49425	0.0488357	Solute carrier family 35 member G1	SLC35G1
TRINITY_DN48888_c1_g3	1.49328	0.00121788	Isocitrate dehydrogenase [NADP], mitochondrial	IDH2
TRINITY_DN46535_c0_g2	1.49273	0.0125159	3-hydroxyisobutyrate dehydrogenase, mitochondrial	HIBADH
TRINITY_DN41583_c1_g1	1.49186	0.0223061	Protein phosphatase 1 regulatory subunit 35	PPP1R35
TRINITY_DN52287_c1_g1	1.49181	0.00134245	Polyadenylate-binding protein 1	PABPC1
TRINITY_DN45129_c1_g1	1.48911	0.00192906	Mid1-interacting protein 1-B	MID1IP1B
TRINITY_DN39500_c0_g1	1.48803	0.0294165	Clustered mitochondria protein homolog	CLUH
TRINITY_DN56693_c1_g5	1.48708	0.00188738	--
TRINITY_DN49839_c0_g2	1.48666	0.00596607	--
TRINITY_DN55589_c6_g3	1.48629	0.0104737	Kelch-like protein 30	KLHL30
TRINITY_DN47420_c5_g1	1.483	0.0166118	--
TRINITY_DN56258_c3_g1	1.48267	0.00151237	LIM domain only protein 7	LMO7
TRINITY_DN53583_c0_g1	1.48267	0.0376759	Poly [ADP-ribose] polymerase 6	PARP6
TRINITY_DN47191_c5_g2	1.48129	0.0091112	--
TRINITY_DN42146_c1_g1	1.48128	0.00105254	--
TRINITY_DN45165_c1_g1	1.48123	0.00176901	Serine/threonine-protein phosphatase PP1-beta catalytic subunit	PPP1CB
TRINITY_DN55442_c1_g1	1.48069	0.00254534	Protein-methionine sulfoxide oxidase MICAL2	MICAL2
TRINITY_DN56871_c7_g1	1.47833	0.00187885	--
TRINITY_DN55761_c2_g2	1.47628	0.0413215	Receptor-type tyrosine-protein phosphatase epsilon	PTPRE
TRINITY_DN46517_c0_g1	1.47582	0.00455252	Mitochondrial ribonuclease P protein 1	TRMT10C
TRINITY_DN56588_c4_g1	1.47347	0.00285274	Ankyrin repeat and SOCS box protein 2	ASB2
TRINITY_DN49664_c1_g1	1.47146	0.00122527	Thioredoxin-interacting protein	TXNIP
TRINITY_DN53693_c0_g1	1.47114	0.00495334	--
TRINITY_DN52942_c3_g4	1.46979	0.0386375	--
TRINITY_DN55920_c3_g1	1.46973	0.00057925	--
TRINITY_DN48308_c1_g1	1.46809	0.00173481	UPF0472 protein C16orf72 homolog	SI:DKEY-20I6.3
TRINITY_DN49751_c1_g3	1.46806	0.00305244	3-ketoacyl-CoA thiolase, mitochondrial	ACAA2
TRINITY_DN56461_c6_g1	1.46793	0.0438883	--
TRINITY_DN53589_c3_g1	1.46714	0.0458876	Xenotropic and polytropic retrovirus receptor 1 homolog	XPR1
TRINITY_DN48888_c1_g1	1.46444	0.0188491	Isocitrate dehydrogenase [NADP], mitochondrial	IDH2
TRINITY_DN40749_c0_g1	1.46401	0.00235867	UV excision repair protein RAD23 homolog B	RAD23B
TRINITY_DN38862_c0_g1	1.46221	0.00498582	Cytochrome c oxidase subunit 7A-related protein, mitochondrial	COX7A2L
TRINITY_DN37596_c0_g1	1.46093	0.00346685	Protein Hikeshi	ZGC:110091
TRINITY_DN46730_c1_g2	1.45859	0.00319818	Sec1 family domain-containing protein 1	SCFD1
TRINITY_DN55079_c10_g3	1.45756	0.00100344	Sarcoplasmic/endoplasmic reticulum calcium ATPase 1	ATP2A1
TRINITY_DN55484_c1_g1	1.45087	0.0262895	Semaphorin-4B	SEMA4B
TRINITY_DN48647_c0_g1	1.45066	0.0426429	Sodium- and chloride-dependent GABA transporter 2	SLC6A13
TRINITY_DN55588_c2_g1	1.44905	0.0404909	Importin-5	IPO5
TRINITY_DN44213_c0_g2	1.44848	0.0392983	Ribosomal RNA processing protein 1 homolog B	RRP1B
TRINITY_DN53406_c1_g1	1.44675	0.00182983	Protein furry homolog	FRY
TRINITY_DN50648_c0_g1	1.44599	0.00219746	Voltage-dependent anion-selective channel protein 2	VDAC2
TRINITY_DN53123_c2_g1	1.44502	0.0289873	UBA-like domain-containing protein 2	UBALD2
TRINITY_DN50352_c0_g1	1.44247	0.0105565	Probable G-protein coupled receptor 146	GPR146
TRINITY_DN36321_c1_g1	1.44144	0.00212387	--
TRINITY_DN52590_c1_g2	1.44025	0.00449909	Electron transfer flavoprotein-ubiquinone oxidoreductase, mitochondrial	ETFDH
TRINITY_DN54656_c0_g1	1.43979	0.0136744	Lysine-specific demethylase 4A	KDM4A
TRINITY_DN56687_c8_g1	1.43937	0.00562112	Cytochrome c oxidase subunit 1	MT-CO1
TRINITY_DN56220_c1_g2	1.43877	0.0442852	Transmembrane anterior posterior transformation protein 1 homolog	TAPT1
TRINITY_DN56338_c5_g2	1.43873	0.00238784	Ankyrin-2	ANK2
TRINITY_DN51659_c4_g5	1.43779	0.0422557	--
TRINITY_DN45126_c2_g1	1.43681	0.00175146	Neuroblast differentiation-associated protein AHNAK	AHNAK
TRINITY_DN39640_c3_g1	1.4362	0.00258411	--
TRINITY_DN49938_c0_g1	1.43464	0.00756991	Nucleolar GTP-binding protein 1	GTPBP4
TRINITY_DN56879_c13_g1	1.43393	0.0179818	ATP-binding cassette sub-family A member 1	ABCA1
TRINITY_DN43618_c0_g3	1.43235	0.00560184	Complement component 1 Q subcomponent-binding protein, mitochondrial	C1QBP
TRINITY_DN48803_c0_g1	1.43219	0.00694329	Putative monooxygenase p33MONOX	P33MONOX
TRINITY_DN46122_c2_g1	1.43186	0.00224137	--
TRINITY_DN52091_c0_g1	1.43127	0.00547651	Band 4.1-like protein 3	EPB41L3
TRINITY_DN46173_c3_g1	1.43053	0.00777414	MICOS complex subunit mic25a	CHCHD6A
TRINITY_DN39304_c4_g3	1.4282	0.00782499	--
TRINITY_DN49418_c0_g1	1.42783	0.0164409	TBC1 domain family member 15	TBC1D15
TRINITY_DN36463_c0_g1	1.42742	0.0190267	Importin-5	IPO5
TRINITY_DN50613_c2_g1	1.42671	0.021721	AP-4 complex accessory subunit tepsin	ENTHD2
TRINITY_DN47194_c1_g1	1.42481	0.0159382	--
TRINITY_DN41041_c1_g1	1.42433	0.00452977	Cytosolic 10-formyltetrahydrofolate dehydrogenase	ALDH1L1
TRINITY_DN56327_c0_g1	1.4239	0.00557069	Nuclear pore complex protein Nup205	NUP205
TRINITY_DN52511_c1_g3	1.42171	0.032522	Nuclear pore glycoprotein p62	NUP62
TRINITY_DN35711_c0_g1	1.41979	0.0286574	Caprin-1	CAPRIN1
TRINITY_DN40826_c0_g1	1.41894	0.0294914	Eukaryotic translation initiation factor 4E-binding protein 3-like	EIF4EBP3L
TRINITY_DN55366_c1_g2	1.41768	0.00532112	Cullin-4B	CUL4B
TRINITY_DN41663_c1_g6	1.41693	0.0293293	--
TRINITY_DN53283_c0_g1	1.41473	0.0102842	--
TRINITY_DN48759_c3_g1	1.41448	0.0319954	G kinase-anchoring protein 1	GKAP1
TRINITY_DN42984_c0_g1	1.41306	0.01061	Protein 4.1	EPB41
TRINITY_DN38003_c0_g1	1.4115	0.00517489	--
TRINITY_DN39509_c1_g1	1.41112	0.0102682	Suppressor of tumorigenicity 7 protein homolog	ST7
TRINITY_DN44637_c0_g1	1.41068	0.00255842	Thioredoxin-interacting protein	TXNIP
TRINITY_DN47225_c0_g1	1.41027	0.00272191	Dual specificity mitogen-activated protein kinase kinase 4	MAP2K4
TRINITY_DN51735_c9_g1	1.40826	0.00477823	--
TRINITY_DN50254_c2_g1	1.40603	0.0149809	Nocturnin	CCRN4L
TRINITY_DN42460_c3_g2	1.40514	0.0459439	--
TRINITY_DN39606_c1_g3	1.40449	0.0257892	--
TRINITY_DN56553_c5_g2	1.40354	0.012339	Tensin	TNS
TRINITY_DN50216_c1_g2	1.40242	0.0273423	Conserved oligomeric Golgi complex subunit 3	COG3
TRINITY_DN45506_c0_g1	1.40226	0.00397023	Glycogen [starch] synthase, muscle	GYS1
TRINITY_DN51659_c4_g8	1.40144	0.00635337	--
TRINITY_DN53674_c0_g1	1.39952	0.00941781	Gephyrin	GPHN
TRINITY_DN56602_c3_g1	1.39878	0.0230012	--
TRINITY_DN46923_c0_g5	1.39794	0.012715	Glutathione S-transferase theta-1	GSTT1
TRINITY_DN55264_c1_g1	1.39714	0.0299835	--
TRINITY_DN54239_c5_g2	1.39691	0.0144492	--
TRINITY_DN56624_c7_g1	1.39625	0.0053594	Translational activator GCN1	GCN1L1
TRINITY_DN41070_c0_g3	1.39526	0.00511838	Glioma tumor suppressor candidate region gene 2 protein	GLTSCR2
TRINITY_DN53594_c0_g3	1.39523	0.00695883	CCAAT/enhancer-binding protein gamma	CEBPG
TRINITY_DN56794_c5_g1	1.39468	0.0223807	--
TRINITY_DN54775_c2_g2	1.39275	0.00286802	Protein-methionine sulfoxide oxidase mical2b	MICAL2B
TRINITY_DN50686_c0_g1	1.39207	0.00720748	Transducin-like enhancer protein 4	TLE4
TRINITY_DN44069_c4_g1	1.39169	0.00596112	NADH dehydrogenase [ubiquinone] 1 alpha subcomplex assembly factor 3	NDUFAF3
TRINITY_DN45193_c1_g1	1.3912	0.0135561	--
TRINITY_DN54192_c2_g4	1.38767	0.00346685	BCL2/adenovirus E1B 19 kDa protein-interacting protein 3-like	BNIP3L
TRINITY_DN56997_c18_g1	1.38708	0.00648482	E3 ubiquitin-protein ligase HERC2	HERC2
TRINITY_DN54192_c2_g1	1.38693	0.0029052	--
TRINITY_DN50158_c1_g1	1.37989	0.00336324	Betaine--homocysteine S-methyltransferase 1	BHMT
TRINITY_DN43899_c0_g2	1.37972	0.00427861	--
TRINITY_DN51127_c0_g2	1.37934	0.00223866	Calpastatin	CAST
TRINITY_DN49020_c0_g1	1.37839	0.0043875	Gamma-butyrobetaine dioxygenase	BBOX1
TRINITY_DN44768_c1_g1	1.37719	0.00529437	Gap junction alpha-3 protein	GJA3
TRINITY_DN42835_c0_g1	1.37455	0.00329851	Neuroblast differentiation-associated protein AHNAK	AHNAK
TRINITY_DN39511_c4_g1	1.37378	0.0119922	Splicing factor 3A subunit 2	SF3A2
TRINITY_DN56070_c10_g5	1.37267	0.00283971	--
TRINITY_DN40809_c4_g1	1.37143	0.0247804	--
TRINITY_DN48871_c8_g2	1.37109	0.0286954	--
TRINITY_DN53756_c1_g3	1.3684	0.0430928	Endothelial PAS domain-containing protein 1	EPAS1
TRINITY_DN49242_c2_g1	1.36837	0.0232374	Chloride channel protein 2	CLCN2
TRINITY_DN56570_c5_g4	1.36818	0.00481183	--
TRINITY_DN53019_c0_g1	1.36745	0.0489199	E3 ubiquitin-protein ligase NEDD4	NEDD4
TRINITY_DN55442_c1_g2	1.36633	0.0102682	--
TRINITY_DN55079_c10_g5	1.36536	0.00193065	Sarcoplasmic/endoplasmic reticulum calcium ATPase 1	ATP2A1
TRINITY_DN56813_c1_g1	1.36444	0.00641574	--
TRINITY_DN56051_c2_g1	1.36279	0.00759829	Importin subunit beta-1	KPNB1
TRINITY_DN56060_c5_g2	1.36001	0.0438883	--
TRINITY_DN48236_c2_g2	1.35911	0.00872282	--
TRINITY_DN43746_c0_g1	1.35799	0.0410504	--
TRINITY_DN45506_c0_g2	1.35757	0.00571797	Glycogen [starch] synthase, muscle	GYS1
TRINITY_DN49652_c0_g1	1.35682	0.00755045	Transcriptional repressor protein YY1	YY1
TRINITY_DN50261_c3_g1	1.3565	0.00773727	Tether containing UBX domain for GLUT4	ASPSCR1
TRINITY_DN52317_c0_g1	1.35638	0.0356821	Solute carrier family 22 member 6	SLC22A6
TRINITY_DN38743_c0_g1	1.35522	0.0316426	--
TRINITY_DN56070_c10_g4	1.35199	0.00239317	Creatine kinase M-type	CKM
TRINITY_DN42441_c0_g2	1.35194	0.0172725	--
TRINITY_DN51655_c5_g1	1.35174	0.0316156	--
TRINITY_DN42369_c0_g1	1.35079	0.0401021	Protein FAM173B	FAM173B
TRINITY_DN55267_c2_g1	1.34821	0.0162965	Myotubularin-related protein 14	MTMR14
TRINITY_DN52429_c0_g1	1.3468	0.0139159	--
TRINITY_DN47743_c1_g1	1.34296	0.0284741	Vimentin	VIM
TRINITY_DN37837_c0_g1	1.34276	0.00769004	Heme-binding protein 2	HEBP2
TRINITY_DN48568_c0_g1	1.34276	0.0452957	Protein RUFY3	RUFY3
TRINITY_DN56718_c2_g1	1.33921	0.00337617	RNA binding protein fox-1 homolog 1-like	RBFOX1L
TRINITY_DN52942_c3_g3	1.33853	0.0181908	--
TRINITY_DN53938_c1_g1	1.33727	0.0273423	Tuftelin	TUFT1
TRINITY_DN48409_c0_g1	1.33617	0.00669701	Peptidyl-prolyl cis-trans isomerase NIMA-interacting 1	PIN1
TRINITY_DN47277_c0_g1	1.33601	0.0124059	Neuroblast differentiation-associated protein AHNAK	AHNAK
TRINITY_DN49619_c0_g1	1.3325	0.0192538	Serine/threonine-protein phosphatase 2A regulatory subunit B'' subunit alpha	PPP2R3A
TRINITY_DN50186_c0_g1	1.33214	0.015441	28S ribosomal protein S5, mitochondrial	MRPS5
TRINITY_DN43830_c1_g3	1.33201	0.0176462	--
TRINITY_DN54424_c2_g2	1.33122	0.00666062	Voltage-dependent anion-selective channel protein 2	VDAC2
TRINITY_DN46025_c2_g3	1.33085	0.0103475	Eukaryotic translation initiation factor 3 subunit E-A	EIF3EA
TRINITY_DN51884_c0_g3	1.32847	0.0491388	GRAM domain-containing protein 1C	GRAMD1C
TRINITY_DN47630_c0_g1	1.32727	0.00729419	U3 small nucleolar RNA-associated protein 18 homolog	UTP18
TRINITY_DN56956_c6_g1	1.32664	0.0139159	--
TRINITY_DN55568_c2_g2	1.3224	0.0450379	Histone deacetylase 9-B	HDAC9B
TRINITY_DN40986_c0_g1	1.3196	0.0268333	GTP-binding protein 2	GTPBP2
TRINITY_DN35432_c0_g1	1.3193	0.0222521	--
TRINITY_DN37723_c0_g1	1.31899	0.0478541	--
TRINITY_DN48259_c0_g1	1.31712	0.0458814	Hepatic leukemia factor	HLF
TRINITY_DN51943_c3_g1	1.31621	0.0440658	--
TRINITY_DN56810_c2_g5	1.31235	0.00817364	NAD(P) transhydrogenase, mitochondrial	NNT
TRINITY_DN54739_c1_g2	1.31195	0.0156048	Calcium-binding mitochondrial carrier protein SCaMC-3	SLC25A23
TRINITY_DN48212_c1_g1	1.31044	0.0291393	--
TRINITY_DN53743_c0_g1	1.3095	0.00265061	Neuroblast differentiation-associated protein AHNAK	AHNAK
TRINITY_DN53653_c1_g1	1.30576	0.0123437	Monocarboxylate transporter 6	SLC16A5
TRINITY_DN43813_c3_g1	1.30261	0.0188688	--
TRINITY_DN56724_c0_g1	1.30202	0.016797	Sodium-dependent phosphate transporter 2	SLC20A2
TRINITY_DN39743_c4_g1	1.29928	0.0297663	Uncharacterized protein C19orf52	C19ORF52
TRINITY_DN56327_c1_g1	1.2974	0.0369503	Nuclear pore complex protein Nup205	NUP205
TRINITY_DN50459_c0_g1	1.29659	0.0428827	NAD-dependent protein deacetylase sirtuin-1	SIRT1
TRINITY_DN51329_c0_g1	1.29623	0.0147119	Protein CREG1	CREG1
TRINITY_DN47602_c1_g6	1.29565	0.0147673	--
TRINITY_DN50810_c1_g1	1.29485	0.00792734	Sodium channel subunit beta-4	SCN4B
TRINITY_DN56258_c3_g2	1.29422	0.0129047	LIM domain only protein 7	LMO7
TRINITY_DN56037_c2_g1	1.29407	0.0123437	MKL/myocardin-like protein 1	MKL1
TRINITY_DN55251_c4_g1	1.29172	0.0270561	Forkhead box protein K2	FOXK2
TRINITY_DN44563_c0_g1	1.28972	0.0271456	Decaprenyl-diphosphate synthase subunit 1	PDSS1
TRINITY_DN57022_c9_g2	1.28905	0.0305105	Retinoic acid receptor gamma-A	RARGA
TRINITY_DN56225_c3_g4	1.28868	0.0199473	--
TRINITY_DN55821_c3_g4	1.28862	0.0392983	--
TRINITY_DN49751_c1_g2	1.2864	0.0155767	3-ketoacyl-CoA thiolase, mitochondrial	ACAA2
TRINITY_DN46902_c4_g2	1.28566	0.0177075	Apoptosis-stimulating of p53 protein 1	PPP1R13B
TRINITY_DN49172_c1_g2	1.2851	0.0131715	Glycogen [starch] synthase, muscle	GYS1
TRINITY_DN50528_c0_g1	1.28344	0.00945425	T-complex protein 1 subunit zeta	CCT6A
TRINITY_DN47892_c2_g1	1.28269	0.0369696	Latexin	LXN
TRINITY_DN56363_c3_g2	1.28132	0.0155767	Polyadenylate-binding protein 1	PABPC1
TRINITY_DN54607_c2_g2	1.28055	0.0143095	Collagen alpha-1(XIX) chain	COL19A1
TRINITY_DN39345_c1_g1	1.27706	0.048794	--
TRINITY_DN54374_c2_g1	1.27323	0.015441	UTP--glucose-1-phosphate uridylyltransferase	UGP2
TRINITY_DN54771_c0_g3	1.27313	0.0427527	Phosphofurin acidic cluster sorting protein 2	PACS2
TRINITY_DN41469_c3_g4	1.27203	0.00930238	Phosphoinositide-3-kinase-interacting protein 1	PIK3IP1
TRINITY_DN48785_c0_g2	1.271	0.0182434	Tudor domain-containing protein 3	TDRD3
TRINITY_DN55476_c1_g1	1.27018	0.0175997	Tectonin beta-propeller repeat-containing protein 2	TECPR2
TRINITY_DN50919_c2_g2	1.26951	0.0295592	Protein phosphatase 1 regulatory subunit 27	PPP1R27
TRINITY_DN51011_c0_g1	1.26949	0.00743306	--
TRINITY_DN45032_c0_g1	1.26945	0.0152209	RNA-binding protein Musashi homolog 1	MSI1
TRINITY_DN45510_c1_g1	1.26938	0.0237194	Protein-methionine sulfoxide oxidase MICAL2	MICAL2
TRINITY_DN44930_c0_g2	1.26853	0.00727218	RNA binding protein fox-1 homolog 1-like	RBFOX1L
TRINITY_DN44938_c5_g4	1.26827	0.0201752	--
TRINITY_DN53614_c0_g1	1.26582	0.0417509	Forkhead box protein K2	FOXK2
TRINITY_DN56997_c18_g2	1.26405	0.0190828	E3 ubiquitin-protein ligase HERC2	HERC2
TRINITY_DN36886_c0_g1	1.26404	0.0491636	--
TRINITY_DN56681_c1_g2	1.26329	0.0350244	Nuclear receptor-interacting protein 1	NRIP1
TRINITY_DN46838_c0_g3	1.26149	0.0353929	--
TRINITY_DN47078_c1_g4	1.25873	0.0223061	COP9 signalosome complex subunit 3	COPS3
TRINITY_DN56577_c1_g1	1.25529	0.0283478	ATP-dependent Clp protease ATP-binding subunit clpX-like, mitochondrial	CLPX
TRINITY_DN43442_c6_g1	1.25526	0.0248133	--
TRINITY_DN45262_c0_g2	1.25105	0.0149809	Cullin-3-B	CUL3B
TRINITY_DN50913_c1_g1	1.24828	0.0291129	Ankyrin repeat and BTB/POZ domain-containing protein 1	ABTB1
TRINITY_DN49591_c2_g1	1.24566	0.0127135	Microtubule-associated proteins 1A/1B light chain 3A	MAP1LC3A
TRINITY_DN56645_c4_g1	1.24464	0.0491636	Actin-binding LIM protein 1	ABLIM1
TRINITY_DN43660_c3_g1	1.24169	0.0262932	Ankyrin repeat and SOCS box protein 12	ASB12
TRINITY_DN49070_c2_g2	1.24107	0.013697	Fragile X mental retardation syndrome-related protein 1	FXR1
TRINITY_DN56598_c8_g3	1.24097	0.0290516	Tuberin	TSC2
TRINITY_DN48919_c0_g5	1.24041	0.0199473	Eukaryotic translation initiation factor 3 subunit H-A	EIF3HA
TRINITY_DN43190_c0_g2	1.23522	0.0436472	--
TRINITY_DN44728_c1_g1	1.2349	0.0490373	Sodium-dependent phosphate transporter 2	SLC20A2
TRINITY_DN52191_c1_g4	1.23458	0.00640947	--
TRINITY_DN49146_c0_g1	1.23374	0.0181908	Adenylosuccinate lyase	ADSL
TRINITY_DN53777_c0_g3	1.23372	0.033072	Peptidyl-prolyl cis-trans isomerase F, mitochondrial	PPIF
TRINITY_DN54218_c0_g2	1.23339	0.0195864	Synemin	SYNM
TRINITY_DN55068_c1_g2	1.23111	0.0211208	Ubiquitin-associated protein 2	UBAP2
TRINITY_DN56598_c8_g1	1.22976	0.0379224	Tuberin	TSC2
TRINITY_DN56598_c8_g2	1.22921	0.0402064	Tuberin	TSC2
TRINITY_DN54043_c0_g2	1.22857	0.0486795	Mitochondrial import inner membrane translocase subunit Tim23	TIMM23
TRINITY_DN54972_c1_g1	1.22839	0.0399779	Uncharacterized protein C6orf203 homolog
TRINITY_DN55938_c3_g1	1.225	0.0258952	Target of Nesh-SH3	ABI3BP
TRINITY_DN52667_c0_g2	1.22402	0.0164063	Nuclear distribution protein nudE-like 1-A	NDEL1A
TRINITY_DN51554_c1_g1	1.22242	0.0311106	DnaJ homolog subfamily A member 3, mitochondrial	DNAJA3
TRINITY_DN54079_c0_g1	1.22199	0.0327109	Apoptosis-stimulating of p53 protein 1	PPP1R13B
TRINITY_DN49039_c2_g1	1.22197	0.0131599	--
TRINITY_DN50311_c3_g2	1.22073	0.0189631	E3 ubiquitin-protein ligase znrf1	ZNRF1
TRINITY_DN57016_c10_g2	1.21916	0.0468078	Sorbin and SH3 domain-containing protein 1	SORBS1
TRINITY_DN45685_c0_g1	1.21686	0.0440718	RING finger protein 122	RNF122
TRINITY_DN56612_c2_g1	1.21319	0.038237	Zinc fingers and homeoboxes protein 3	ZHX3
TRINITY_DN42247_c0_g1	1.21304	0.0341122	Ribosomal RNA-processing protein 7 homolog A	RRP7A
TRINITY_DN55955_c2_g2	1.21299	0.030146	Rho-related BTB domain-containing protein 3	RHOBTB3
TRINITY_DN43003_c1_g1	1.21129	0.0178395	Histone-lysine N-methyltransferase SMYD1	SMYD1
TRINITY_DN44458_c4_g1	1.21032	0.0305992	--
TRINITY_DN52275_c0_g6	1.20955	0.0423259	GTP-binding protein 2	GTPBP2
TRINITY_DN53637_c1_g1	1.20917	0.0284246	Protein CASP	CUX1
TRINITY_DN49524_c3_g1	1.20824	0.0386281	E3 ubiquitin-protein ligase NEDD4	NEDD4
TRINITY_DN56657_c3_g1	1.20748	0.0403178	CDK5 regulatory subunit-associated protein 2	CDK5RAP2
TRINITY_DN56086_c3_g2	1.20711	0.0390175	General transcription factor 3C polypeptide 1	GTF3C1
TRINITY_DN43096_c4_g1	1.20457	0.0218404	--
TRINITY_DN48759_c3_g2	1.20445	0.0236781	G kinase-anchoring protein 1	GKAP1
TRINITY_DN55892_c1_g1	1.20072	0.0347449	--
TRINITY_DN50761_c0_g1	1.19772	0.0422733	--
TRINITY_DN51551_c3_g1	1.1916	0.0296776	cGMP-dependent protein kinase 1	PRKG1
TRINITY_DN41804_c6_g1	1.19129	0.0403178	Eukaryotic translation initiation factor 3 subunit K	EIF3K
TRINITY_DN44849_c3_g1	1.1906	0.0487827	Endoplasmic reticulum resident protein 44	ERP44
TRINITY_DN55474_c2_g1	1.18582	0.0314945	SUMO-specific isopeptidase USPL1	USPL1
TRINITY_DN49979_c2_g2	1.18452	0.0271734	T-complex protein 1 subunit delta	CCT4
TRINITY_DN44002_c2_g1	1.18038	0.031914	Ubiquitin thioesterase zranb1-B	ZRANB1B
TRINITY_DN53405_c0_g4	1.17879	0.0443968	--
TRINITY_DN56871_c7_g2	1.17419	0.036393	Citrate synthase, mitochondrial	CS
TRINITY_DN56773_c1_g2	1.17396	0.0277222	Caprin-1	CAPRIN1
TRINITY_DN49212_c0_g1	1.17293	0.0380212	Protein tyrosine phosphatase type IVA 3	PTP4A3
TRINITY_DN44942_c0_g1	1.17053	0.0232387	Gamma-aminobutyric acid receptor-associated protein-like 1	GABARAPL1
TRINITY_DN50801_c4_g1	1.16834	0.031909	--
TRINITY_DN43789_c0_g1	1.16769	0.0322942	Transmembrane protein 11, mitochondrial	TMEM11
TRINITY_DN56773_c1_g3	1.16366	0.0328897	Caprin-1	CAPRIN1
TRINITY_DN46808_c2_g1	1.16095	0.0197508	Creatine kinase B-type	CKB
TRINITY_DN51835_c1_g2	1.15976	0.0205835	--
TRINITY_DN43472_c3_g6	1.15954	0.0438883	Cytochrome b	MT-CYB
TRINITY_DN49979_c2_g4	1.15516	0.0442852	Ras association domain-containing protein 9	RASSF9
TRINITY_DN56588_c3_g1	1.15361	0.0438883	Ankyrin repeat and SOCS box protein 2	ASB2
TRINITY_DN56865_c4_g3	1.14775	0.030146	Fragile X mental retardation syndrome-related protein 1	FXR1
TRINITY_DN56813_c2_g1	1.14544	0.044762	Arginine-glutamic acid dipeptide repeats protein	RERE
TRINITY_DN50503_c3_g2	1.14143	0.0232522	Creatine kinase M-type	CKM
TRINITY_DN50101_c2_g3	1.13936	0.0433449	COP9 signalosome complex subunit 1	GPS1
TRINITY_DN54239_c5_g1	1.13242	0.0382049	--
TRINITY_DN47489_c2_g1	1.13096	0.0472869	NAD(P) transhydrogenase, mitochondrial	NNT
TRINITY_DN48820_c2_g1	1.1255	0.041239	Glycerol-3-phosphate dehydrogenase [NAD(+)], cytoplasmic	GPD1
TRINITY_DN48559_c1_g3	1.12349	0.0237007	Tropomodulin-4	TMOD4
TRINITY_DN49166_c0_g1	1.12126	0.024042	--
TRINITY_DN56070_c10_g6	1.11972	0.0277364	Creatine kinase M-type	CKM
TRINITY_DN40798_c4_g4	1.11908	0.0490371	--
TRINITY_DN56810_c2_g8	1.1187	0.046401	NAD(P) transhydrogenase, mitochondrial	NNT
TRINITY_DN54970_c4_g1	1.11808	0.036393	Alpha-actinin-3	ACTN3
TRINITY_DN51112_c2_g2	1.11231	0.0424458	Proline-rich AKT1 substrate 1	AKT1S1
TRINITY_DN47230_c2_g1	1.10399	0.0364452	--
TRINITY_DN50430_c1_g1	1.10244	0.0458146	CTP synthase 1	CTPS1
TRINITY_DN55579_c2_g1	1.10126	0.0441847	HBS1-like protein	HBS1L
TRINITY_DN47621_c0_g3	1.10097	0.0378152	--
TRINITY_DN56483_c2_g1	1.09015	0.034177	Proline-rich protein 33	PRR33
TRINITY_DN50503_c3_g1	1.08785	0.0440429	Creatine kinase M-type	CKM
TRINITY_DN47837_c1_g1	1.07592	0.0325114	Transitional endoplasmic reticulum ATPase	VCP
TRINITY_DN40636_c1_g5	1.07326	0.0370041	--
TRINITY_DN49040_c7_g4	1.07257	0.040864	Titin	TTN
TRINITY_DN46462_c3_g3	1.06635	0.0349983	Alpha-actinin-2	ACTN2
TRINITY_DN56070_c10_g1	1.05574	0.0491636	Creatine kinase M-type	CKM
TRINITY_DN45415_c0_g1	1.05012	0.04207	--
TRINITY_DN54770_c1_g3	1.04214	0.0445579	Cold shock domain-containing protein E1	CSDE1
TRINITY_DN49227_c2_g1	-1.10679	0.0385048	Sodium-coupled neutral amino acid transporter 2	SLC38A2
TRINITY_DN56857_c10_g2	-1.13054	0.0380706	Collagen alpha-1(V) chain	COL5A1
TRINITY_DN40621_c1_g3	-1.1406	0.0433449	Peptidyl-prolyl cis-trans isomerase 1	CYN-1
TRINITY_DN44727_c2_g1	-1.14262	0.0425141	Dehydrogenase/reductase SDR family member 7C-A	DHRS7CA
TRINITY_DN38496_c1_g1	-1.15703	0.0418982	--
TRINITY_DN46298_c1_g1	-1.16192	0.0483408	Acyl-CoA-binding protein	DBI
TRINITY_DN46166_c3_g5	-1.16419	0.0441847	--
TRINITY_DN38456_c0_g1	-1.16657	0.0329749	Superoxide dismutase [Cu-Zn]	SOD1
TRINITY_DN54411_c2_g1	-1.16978	0.0448683	Basal cell adhesion molecule	BCAM
TRINITY_DN54760_c1_g2	-1.17262	0.0438883	Phosphoglucomutase-like protein 5	PGM5
TRINITY_DN55465_c0_g1	-1.17437	0.0452501	Ski oncogene	SKI
TRINITY_DN54561_c7_g2	-1.19046	0.0372256	--
TRINITY_DN47392_c0_g1	-1.19565	0.0413125	Solute carrier family 25 member 33	SLC25A33
TRINITY_DN54154_c1_g1	-1.20556	0.0384584	--
TRINITY_DN49533_c0_g3	-1.20604	0.0431403	Glutaredoxin 3	GLRX3
TRINITY_DN56842_c2_g1	-1.21107	0.0348872	--
TRINITY_DN46474_c0_g1	-1.21442	0.0247308	Annexin A2	ANXA2
TRINITY_DN45387_c2_g4	-1.22124	0.0328897	Translocon-associated protein subunit gamma	SSR3
TRINITY_DN53301_c2_g1	-1.22638	0.0418156	Eyes absent homolog 1	EYA1
TRINITY_DN55651_c3_g1	-1.22819	0.033072	Pleckstrin homology domain-containing family A member 7	PLEKHA7
TRINITY_DN42219_c0_g1	-1.22925	0.0236596	Nicotinamide riboside kinase 2	NMRK2
TRINITY_DN56586_c6_g2	-1.22928	0.0312709	Period circadian protein homolog 3	PER3
TRINITY_DN41306_c0_g1	-1.23505	0.0380196	E3 ubiquitin-protein ligase listerin	LTN1
TRINITY_DN47352_c0_g1	-1.2356	0.0441847	ADP-ribosylation factor 6	ARF6
TRINITY_DN53735_c0_g1	-1.23689	0.0419594	Pyruvate carboxylase, mitochondrial	PC
TRINITY_DN39055_c1_g2	-1.24011	0.0401021	Periostin	POSTN
TRINITY_DN56321_c1_g1	-1.24169	0.0424458	Thrombospondin-2	THBS2
TRINITY_DN54214_c0_g1	-1.24351	0.038202	Receptor expression-enhancing protein 6	REEP6
TRINITY_DN44062_c0_g1	-1.24423	0.0214286	Rab GDP dissociation inhibitor beta	GDI2
TRINITY_DN41183_c0_g2	-1.24522	0.0324979	Prostaglandin E synthase 3	PTGES3
TRINITY_DN50559_c0_g1	-1.24665	0.0258952	Hyaluronan and proteoglycan link protein 1	HAPLN1
TRINITY_DN47908_c0_g1	-1.25182	0.031909	Interferon-induced guanylate-binding protein 2	GBP2
TRINITY_DN48481_c2_g2	-1.25442	0.0248133	Voltage-dependent L-type calcium channel subunit beta-1	CACNB1
TRINITY_DN47640_c3_g1	-1.25762	0.034321	Myosin heavy chain, fast skeletal muscle
TRINITY_DN56306_c5_g1	-1.26294	0.0188145	Myomesin-2	MYOM2
TRINITY_DN51829_c1_g1	-1.2634	0.019964	PEST proteolytic signal-containing nuclear protein	PCNP
TRINITY_DN45465_c0_g4	-1.26404	0.0211208	Thioredoxin	TXN
TRINITY_DN56518_c2_g1	-1.26614	0.0453615	Sine oculis-binding protein homolog	SOBPA
TRINITY_DN42556_c0_g1	-1.26622	0.0213682	Obg-like ATPase 1	OLA1
TRINITY_DN55437_c0_g1	-1.26676	0.0223902	Matrix metalloproteinase-15	MMP15
TRINITY_DN48203_c0_g1	-1.2743	0.0277364	Tapasin-related protein	TAPBPL
TRINITY_DN40621_c1_g1	-1.2764	0.016143	Peptidyl-prolyl cis-trans isomerase F, mitochondrial	PPIF
TRINITY_DN51568_c0_g2	-1.27803	0.0153613	Collagen alpha-1(XI) chain	COL11A1
TRINITY_DN42389_c2_g2	-1.27919	0.0119106	Nucleoside diphosphate kinase
TRINITY_DN53708_c0_g1	-1.28336	0.0341414	Nidogen-1	NID1
TRINITY_DN42309_c4_g1	-1.28557	0.0256786	Mitochondrial basic amino acids transporter	SLC25A29
TRINITY_DN56775_c4_g1	-1.28588	0.0327993	Collagen alpha-6(VI) chain	COL6A6
TRINITY_DN51328_c3_g3	-1.28888	0.0232105	Protein-cysteine N-palmitoyltransferase HHAT-like protein	HHATL
TRINITY_DN46324_c0_g1	-1.289	0.0300721	Olfactomedin-like protein 3A	OLFML3A
TRINITY_DN45781_c0_g1	-1.29005	0.0227834	Mimecan	OGN
TRINITY_DN44728_c3_g2	-1.29748	0.0289011	tRNA methyltransferase 10 homolog B	TRMT10B
TRINITY_DN41565_c1_g2	-1.29836	0.0430613	DNA polymerase beta	POLB
TRINITY_DN50126_c2_g1	-1.29974	0.0257647	Surfeit locus protein 4	SURF4
TRINITY_DN56678_c2_g3	-1.30849	0.0237194	--
TRINITY_DN51677_c2_g1	-1.30878	0.033072	Protein tyrosine phosphatase type IVA 1	PTP4A1
TRINITY_DN54228_c1_g2	-1.31031	0.0443968	Dual specificity protein phosphatase 16	DUSP16
TRINITY_DN48464_c0_g1	-1.31078	0.0125687	Myeloid-associated differentiation marker-like protein 2	MYADML2
TRINITY_DN51328_c3_g1	-1.31096	0.0133703	Protein-cysteine N-palmitoyltransferase HHAT-like protein	HHATL
TRINITY_DN42826_c0_g1	-1.31255	0.013942	SPARC	SPARC
TRINITY_DN55938_c2_g1	-1.31351	0.0374019	--
TRINITY_DN54019_c2_g2	-1.32174	0.00904229	Collagen alpha-2(VI) chain	COL6A2
TRINITY_DN44863_c0_g1	-1.32481	0.0259031	Eukaryotic translation elongation factor 1 epsilon-1	EEF1E1
TRINITY_DN50434_c0_g1	-1.32652	0.0249473	Protein disulfide-isomerase A3	PDIA3
TRINITY_DN45034_c3_g1	-1.32689	0.0191373	--
TRINITY_DN56019_c2_g5	-1.33022	0.0177648	Ankycorbin	RAI14
TRINITY_DN56969_c5_g1	-1.33106	0.02097	Alpha-2,8-sialyltransferase 8F	ST8SIA6
TRINITY_DN54729_c1_g2	-1.33351	0.0353028	Myogenin	MYOG
TRINITY_DN54673_c1_g1	-1.33353	0.0436087	Tumor protein 63	TP63
TRINITY_DN47392_c0_g2	-1.33502	0.0351617	Solute carrier family 25 member 33	SLC25A33
TRINITY_DN56830_c11_g1	-1.3362	0.0166836	Chondroitin sulfate proteoglycan 4	CSPG4
TRINITY_DN47280_c0_g2	-1.33917	0.0124059	ES1 protein homolog, mitochondrial	D10JHU81E
TRINITY_DN39267_c3_g1	-1.34058	0.00845687	Cysteine-rich protein 1	CRIP1
TRINITY_DN46166_c3_g3	-1.34284	0.00848515	Cofilin-2	CFL2
TRINITY_DN56998_c16_g1	-1.34614	0.0207138	FRAS1-related extracellular matrix protein 2	FREM2
TRINITY_DN43666_c1_g1	-1.34869	0.0109573	--
TRINITY_DN48828_c0_g1	-1.34946	0.0324755	Prolyl endopeptidase	PREP
TRINITY_DN50899_c1_g1	-1.34974	0.00505857	Heat shock cognate 71 kDa protein	HSPA8
TRINITY_DN42826_c0_g2	-1.3557	0.0115486	SPARC	SPARC
TRINITY_DN50394_c0_g1	-1.35717	0.0384336	Endoplasmic reticulum lectin 1	ERLEC1
TRINITY_DN46456_c1_g1	-1.35914	0.0202443	ER lumen protein-retaining receptor 2	KDELR2
TRINITY_DN39100_c0_g1	-1.35987	0.0176631	Grancalcin	GCA
TRINITY_DN54130_c0_g1	-1.36483	0.0449593	Sialidase-1	NEU1
TRINITY_DN54380_c1_g1	-1.36567	0.013942	Protein FAM189A2	FAM189A2
TRINITY_DN56752_c4_g1	-1.36637	0.0428267	Dolichyl-diphosphooligosaccharide--protein glycosyltransferase subunit 2	RPN2
TRINITY_DN42968_c1_g2	-1.36771	0.0484836	Uncharacterized protein CXorf21 homolog
TRINITY_DN49626_c0_g3	-1.36809	0.0206294	Supervillin	SVIL
TRINITY_DN47772_c0_g1	-1.36916	0.0176462	Renin receptor	ATP6AP2
TRINITY_DN54478_c1_g2	-1.36952	0.0133336	Sodium-dependent lysophosphatidylcholine symporter 1-B	MFSD2AB
TRINITY_DN41130_c0_g1	-1.37036	0.00956265	Activator of 90 kDa heat shock protein ATPase homolog 1	AHSA1
TRINITY_DN55993_c2_g1	-1.37552	0.0168356	--
TRINITY_DN42133_c1_g1	-1.37897	0.0480673	Ubiquitin-conjugating enzyme E2 variant 1	UBE2V1
TRINITY_DN55808_c1_g2	-1.38019	0.0165675	Cadherin-15	CDH15
TRINITY_DN53725_c1_g1	-1.38158	0.00526774	Protein FAM46A	FAM46A
TRINITY_DN47794_c0_g1	-1.38382	0.024892	Peptidyl-prolyl cis-trans isomerase FKBP1A	FKBP1A
TRINITY_DN55882_c3_g2	-1.39125	0.00872282	Lamin-A	LMNA
TRINITY_DN51440_c0_g2	-1.39277	0.0422557	Protein RCC2 homolog	RCC2
TRINITY_DN39452_c2_g1	-1.39689	0.00378235	Cofilin-2	CFL2
TRINITY_DN56237_c3_g1	-1.39843	0.0433798	Collagen alpha-1(XXVII) chain A	COL27A1A
TRINITY_DN49914_c0_g1	-1.39874	0.0485011	Suppressor of cytokine signaling 5	SOCS5
TRINITY_DN49361_c3_g1	-1.39897	0.0151065	14-3-3 protein gamma-2
TRINITY_DN54019_c2_g1	-1.40099	0.00378396	Collagen alpha-2(VI) chain	COL6A2
TRINITY_DN39768_c0_g1	-1.40154	0.0219464	Signal peptidase complex catalytic subunit SEC11A	SEC11A
TRINITY_DN35595_c0_g1	-1.40343	0.0410221	Kelch-like protein 40a	KLHL40A
TRINITY_DN56934_c2_g1	-1.40485	0.00715198	Dual specificity mitogen-activated protein kinase kinase 6	MAP2K6
TRINITY_DN52479_c0_g1	-1.40486	0.00543726	Follistatin-related protein 1	FSTL1
TRINITY_DN43778_c1_g2	-1.40971	0.0402804	--
TRINITY_DN55352_c0_g2	-1.41004	0.00271692	Collagen alpha-2(V) chain	COL5A2
TRINITY_DN55340_c3_g2	-1.41215	0.0324755	Calpain-3	CAPN3
TRINITY_DN45999_c4_g1	-1.41431	0.00225094	--
TRINITY_DN42291_c1_g1	-1.41581	0.0448949	UMP-CMP kinase	CMPK
TRINITY_DN53944_c0_g2	-1.41597	0.00285274	Transforming growth factor-beta-induced protein ig-h3	TGFBI
TRINITY_DN42999_c0_g2	-1.41674	0.0418946	Poly(U)-specific endoribonuclease-C	ENDOUC
TRINITY_DN55697_c1_g1	-1.41707	0.00667501	Alpha-sarcoglycan	SGCA
TRINITY_DN56345_c3_g4	-1.41741	0.00620945	Calcineurin B homologous protein 1	CHP1
TRINITY_DN42796_c2_g1	-1.4176	0.00906419	Transgelin	TAGLN
TRINITY_DN54154_c1_g2	-1.4183	0.0380341	--
TRINITY_DN48706_c0_g1	-1.41912	0.0401021	Coronin-1C	CORO1C
TRINITY_DN46260_c0_g2	-1.42114	0.0271456	Kazal-type serine protease inhibitor domain-containing protein 1	KAZALD1
TRINITY_DN42770_c8_g2	-1.42181	0.0134393	Rho-related GTP-binding protein RhoB	RHOB
TRINITY_DN54691_c2_g2	-1.42361	0.0217341	Solute carrier family 45 member 3	SLC45A3
TRINITY_DN50193_c1_g4	-1.42548	0.00662936	Tubulin beta-1 chain
TRINITY_DN54312_c5_g4	-1.42557	0.0135388	Cysteine and histidine-rich domain-containing protein 1	CHORDC1
TRINITY_DN49680_c2_g1	-1.42625	0.0180191	BAG family molecular chaperone regulator 3	BAG3
TRINITY_DN46151_c0_g3	-1.43031	0.00793308	Transcription factor jun-B	JUNB
TRINITY_DN55975_c2_g2	-1.43312	0.0118892	Protein phosphatase Slingshot homolog 2	SSH2
TRINITY_DN48144_c2_g1	-1.43407	0.0133703	Glypican-5	GPC5
TRINITY_DN55230_c2_g1	-1.43513	0.00547651	Erlin-1	ERLIN1
TRINITY_DN42216_c6_g1	-1.43588	0.00618516	--
TRINITY_DN43077_c0_g2	-1.43617	0.0180836	U6 snRNA-associated Sm-like protein LSm3	LSM3
TRINITY_DN55352_c0_g1	-1.43728	0.0021771	Collagen alpha-2(V) chain	COL5A2
TRINITY_DN42644_c2_g1	-1.44082	0.00743306	Sodium-dependent lysophosphatidylcholine symporter 1-A	MFSD2AA
TRINITY_DN51129_c0_g1	-1.44152	0.0248249	Mothers against decapentaplegic homolog 1	SMAD1
TRINITY_DN44499_c5_g2	-1.44326	0.0452501	Enolase-phosphatase E1	ENOPH1
TRINITY_DN56063_c1_g2	-1.44491	0.00379282	Protein unc-45 homolog B	UNC45B
TRINITY_DN55958_c2_g1	-1.44519	0.0218148	Proline-rich protein 33	PRR33
TRINITY_DN46828_c0_g1	-1.45143	0.0162058	Eukaryotic translation initiation factor 4E-1A	EIF4E1A
TRINITY_DN55645_c1_g3	-1.45198	0.0394658	Casein kinase II subunit alpha'
TRINITY_DN57019_c12_g2	-1.45288	0.00677487	Gag-Pol polyprotein	GAG-POL
TRINITY_DN55306_c0_g1	-1.45609	0.00296035	Peptidyl-prolyl cis-trans isomerase FKBP4	FKBP4
TRINITY_DN44489_c1_g2	-1.46121	0.00796364	Calpain-14	CAPN14
TRINITY_DN46780_c0_g1	-1.4614	0.0369562	AP-1 complex subunit sigma-2	AP1S2
TRINITY_DN56998_c16_g3	-1.46188	0.00333271	FRAS1-related extracellular matrix protein 2	FREM2
TRINITY_DN49470_c0_g2	-1.46559	0.00996491	Serine/threonine-protein phosphatase 2A catalytic subunit beta isoform	PPP2CB
TRINITY_DN49615_c2_g1	-1.46585	0.0487191	RNA-binding E3 ubiquitin-protein ligase MEX3C	MEX3C
TRINITY_DN56608_c4_g3	-1.46586	0.0406175	Agrin	AGRN
TRINITY_DN49187_c1_g1	-1.46661	0.0111161	Asparagine synthetase [glutamine-hydrolyzing]	ASNS
TRINITY_DN46545_c1_g1	-1.46731	0.0177909	CD82 antigen	CD82
TRINITY_DN49253_c4_g2	-1.46983	0.00613072	S-adenosylmethionine synthase isoform type-2	MAT2A
TRINITY_DN47177_c1_g3	-1.47418	0.00877515	Tubulin beta-1 chain
TRINITY_DN45757_c0_g1	-1.47744	0.00898529	14-3-3 protein beta/alpha-A	YWHABA
TRINITY_DN56063_c1_g1	-1.47774	0.00187885	Protein unc-45 homolog B	UNC45B
TRINITY_DN49572_c0_g1	-1.47826	0.016771	Protein FAM89A	FAM89A
TRINITY_DN51146_c3_g2	-1.47888	0.00505415	Protein disulfide-isomerase A3	PDIA3
TRINITY_DN44489_c1_g1	-1.48414	0.0268333	Calpain-1 catalytic subunit	CAPN1
TRINITY_DN54008_c0_g1	-1.48681	0.00520859	EMILIN-3	EMILIN3
TRINITY_DN56306_c5_g4	-1.48899	0.00204421	Myomesin-2	MYOM2
TRINITY_DN51627_c0_g1	-1.49006	0.0451567	Adenylyl cyclase-associated protein 1	CAP1
TRINITY_DN52757_c0_g1	-1.49201	0.0290516	Nexilin	NEXN
TRINITY_DN50372_c2_g2	-1.49258	0.00193522	Triosephosphate isomerase B	TPI1B
TRINITY_DN47231_c4_g1	-1.4958	0.0211232	Protein Churchill	CHURC1
TRINITY_DN47569_c1_g2	-1.49765	0.0319459	--
TRINITY_DN51322_c0_g1	-1.50107	0.00549544	Protein lunapark-B	LNPB
TRINITY_DN39572_c0_g2	-1.50138	0.0364452	Apoptosis-inducing factor 2	AIFM2
TRINITY_DN45567_c0_g4	-1.50339	0.0190801	Ubiquitin-conjugating enzyme E2 N	UBE2N
TRINITY_DN42976_c2_g5	-1.5044	0.0410309	Suppressor of cytokine signaling 3	SOCS3
TRINITY_DN56465_c2_g2	-1.50695	0.00804921	tRNA methyltransferase 10 homolog B	TRMT10B
TRINITY_DN49765_c2_g1	-1.5073	0.00622512	Protein cornichon homolog 1	CNIH1
TRINITY_DN49782_c0_g2	-1.50775	0.0491636	Leiomodin-3	LMOD3
TRINITY_DN45183_c1_g1	-1.50857	0.0356863	Torsin-1B	TOR1B
TRINITY_DN50081_c0_g2	-1.51049	0.00928695	SOSS complex subunit B2	NABP1
TRINITY_DN55581_c1_g4	-1.5107	0.0127612	Ankyrin repeat and SOCS box protein 12	ASB12
TRINITY_DN53673_c1_g1	-1.51526	0.0020874	Kelch-like protein 40b	KLHL40B
TRINITY_DN53355_c4_g2	-1.51648	0.0250149	Putative glycerol kinase 5	GK5
TRINITY_DN41452_c2_g2	-1.51666	0.00127395	--
TRINITY_DN44472_c4_g2	-1.5174	0.0406003	Supervillin	SVIL
TRINITY_DN46151_c0_g2	-1.51976	0.0460756	Transcription factor jun-B	JUNB
TRINITY_DN37552_c0_g1	-1.52131	0.00654202	--
TRINITY_DN55045_c1_g1	-1.52222	0.00232594	Calmodulin	CALM
TRINITY_DN51561_c2_g1	-1.52285	0.00503186	--
TRINITY_DN45741_c1_g3	-1.52355	0.0118116	Signal recognition particle receptor subunit beta	SRPRB
TRINITY_DN55697_c1_g2	-1.52365	0.00444059	Alpha-sarcoglycan	SGCA
TRINITY_DN55741_c1_g1	-1.52467	0.00959181	Kynurenine--oxoglutarate transaminase 1	CCBL1
TRINITY_DN44775_c0_g1	-1.52599	0.0301933	Transcription factor MafB	MAFB
TRINITY_DN51349_c1_g2	-1.52657	0.0370304	GDP-L-fucose synthase	TSTA3
TRINITY_DN41590_c0_g1	-1.52676	0.033705	Zinc finger MYND domain-containing protein 19	ZMYND19
TRINITY_DN54473_c0_g1	-1.52899	0.00149954	Lamin-B2	LMNB2
TRINITY_DN55209_c1_g1	-1.53121	0.00805415	Transcription factor COE3	COE3
TRINITY_DN53729_c2_g1	-1.53124	0.0409314	Nicotinamide riboside kinase 1	NMRK1
TRINITY_DN53683_c3_g4	-1.53416	0.0324581	GTPase IMAP family member 6	GIMAP6
TRINITY_DN46443_c2_g1	-1.53627	0.0176462	3-hydroxybutyrate dehydrogenase type 2	BDH2
TRINITY_DN42360_c2_g1	-1.53779	0.0421017	Transmembrane protein 19	TMEM19
TRINITY_DN55627_c2_g1	-1.5382	0.0288827	Cohesin subunit SA-2	STAG2
TRINITY_DN45476_c0_g1	-1.53903	0.012147	Microtubule-associated protein RP/EB family member 1	MAPRE1
TRINITY_DN54126_c1_g2	-1.54222	0.0220374	LIM domain kinase 1	LIMK1
TRINITY_DN47925_c0_g1	-1.54283	0.00256664	Annexin A5	ANXA5
TRINITY_DN54732_c2_g1	-1.54534	0.036393	Integrin alpha-4	ITGA4
TRINITY_DN48750_c0_g2	-1.54534	0.00158391	--
TRINITY_DN34562_c0_g1	-1.54771	0.0445579	Period circadian protein homolog 3	PER3
TRINITY_DN46484_c1_g3	-1.55096	0.0295222	--
TRINITY_DN51709_c1_g1	-1.55263	0.0403602	Collagen alpha-1(XXII) chain	COL22A1
TRINITY_DN56678_c2_g1	-1.55948	0.00244637	--
TRINITY_DN45526_c2_g4	-1.55991	0.00549969	Interleukin enhancer-binding factor 2 homolog	ILF2
TRINITY_DN53009_c3_g3	-1.561	0.0156249	Protein NOXP20	FAM114A1
TRINITY_DN53681_c0_g2	-1.56113	0.00071138	Collagen alpha-1(VI) chain	COL6A1
TRINITY_DN48966_c5_g1	-1.56315	0.00266862	Mitochondrial amidoxime-reducing component 1	43525
TRINITY_DN39845_c2_g1	-1.56315	0.00596112	Dual specificity protein phosphatase 18	DUSP18
TRINITY_DN56419_c4_g4	-1.56338	0.0285703	Multiple epidermal growth factor-like domains protein 6	MEGF6
TRINITY_DN52850_c9_g1	-1.56473	0.0105737	Essential MCU regulator, mitochondrial	SMDT1
TRINITY_DN41528_c1_g1	-1.5656	0.024892	--
TRINITY_DN52821_c0_g1	-1.56891	0.0485788	Epiplakin	EPPK1
TRINITY_DN54275_c2_g1	-1.56926	0.00138237	Dystroglycan	DAG1
TRINITY_DN48948_c1_g1	-1.57069	0.00152745	E3 ubiquitin-protein ligase RNF115	RNF115
TRINITY_DN43510_c2_g2	-1.57745	0.00138237	Microfibrillar-associated protein 2	MFAP2
TRINITY_DN35916_c0_g1	-1.57806	0.0438185	BolA-like protein 2	BOLA2
TRINITY_DN38828_c0_g1	-1.58494	0.0165469	Trafficking protein particle complex subunit 3	TRAPPC3
TRINITY_DN56975_c10_g1	-1.58495	0.00255711	Sacsin	SACS
TRINITY_DN50710_c1_g2	-1.58582	0.0133076	--
TRINITY_DN55866_c2_g3	-1.58684	0.00207303	--
TRINITY_DN52840_c0_g1	-1.58811	0.0238857	DNA replication licensing factor mcm4	MCM4
TRINITY_DN43165_c1_g1	-1.58871	0.0395516	Stromal cell-derived factor 2	SDF2
TRINITY_DN53586_c2_g1	-1.59127	0.0475009	Ankyrin repeat and sterile alpha motif domain-containing protein 1B	ANKS1B
TRINITY_DN54584_c0_g3	-1.59132	0.0018746	DnaJ homolog subfamily B member 1	DNAJB1
TRINITY_DN55562_c3_g4	-1.59148	0.00256296	Chromatin target of PRMT1 protein	CHTOP
TRINITY_DN56345_c3_g6	-1.59152	0.000778474	Collagen alpha-1(I) chain	COL1A1
TRINITY_DN48687_c2_g1	-1.59176	0.00622512	Ras-related protein Rap-2c	RAP2C
TRINITY_DN37887_c0_g1	-1.59955	0.0168321	Proteasome assembly chaperone 3	PSMG3
TRINITY_DN38902_c12_g1	-1.60019	0.0339937	Tropomyosin alpha-4 chain	TPM4
TRINITY_DN50406_c0_g1	-1.6041	0.0442633	Ankyrin repeat domain-containing protein 10	ANKRD10
TRINITY_DN37540_c0_g1	-1.60513	0.000431538	Pancreatic progenitor cell differentiation and proliferation factor B	PPDPFB
TRINITY_DN48544_c3_g7	-1.60542	0.0247552	Eukaryotic initiation factor 4A-I	EIF4A1
TRINITY_DN53144_c0_g2	-1.60799	0.0434131	Nucleus accumbens-associated protein 2	NACC2
TRINITY_DN54589_c0_g1	-1.61038	0.00291055	Complement component C1q receptor	CD93
TRINITY_DN56345_c3_g8	-1.61373	0.000912995	Collagen alpha-1(I) chain	COL1A1
TRINITY_DN51988_c0_g2	-1.61398	0.00610127	Transcription activator BRG1	SMARCA4
TRINITY_DN46143_c0_g1	-1.61526	0.00669701	Cartilage-associated protein	CRTAP
TRINITY_DN52933_c0_g2	-1.61644	0.00219271	Collagen alpha-1(II) chain	COL2A1
TRINITY_DN52259_c0_g1	-1.62004	0.00344329	Lipase maturation factor 2	LMF2
TRINITY_DN41401_c0_g2	-1.62046	0.0123128	Transcriptional regulator Myc-2	MYCB
TRINITY_DN56840_c5_g2	-1.6208	0.0291346	--
TRINITY_DN47358_c0_g1	-1.6236	0.0397675	GDP-fucose protein O-fucosyltransferase 1	POFUT1
TRINITY_DN43173_c3_g2	-1.62689	0.00430096	Protein FAM98A	FAM98A
TRINITY_DN40914_c2_g1	-1.62835	0.00261871	Thioredoxin domain-containing protein 12	TXNDC12
TRINITY_DN50490_c4_g1	-1.62972	0.000538772	Eukaryotic initiation factor 4A-I	EIF4A1
TRINITY_DN49369_c0_g1	-1.63078	0.0363262	Collagen alpha-1(XXVII) chain A	COL27A1A
TRINITY_DN55706_c2_g2	-1.63213	0.00433266	Dual specificity tyrosine-phosphorylation-regulated kinase 2	DYRK2
TRINITY_DN42850_c1_g4	-1.63408	0.00419287	--
TRINITY_DN40987_c2_g1	-1.63801	0.0232105	Actin, cytoplasmic 2	ACTBB
TRINITY_DN57019_c12_g1	-1.63932	0.0417509	Pol polyprotein (Fragment)	POL
TRINITY_DN50547_c1_g1	-1.63975	0.000384356	Collagen alpha-2(I) chain	COL1A2
TRINITY_DN38610_c0_g1	-1.64176	0.0319534	--
TRINITY_DN49152_c0_g1	-1.6421	0.00549544	--
TRINITY_DN46538_c0_g1	-1.64227	0.0464683	Putative serine protease K12H4.7	K12H4.7
TRINITY_DN48591_c2_g1	-1.64339	0.046527	Beta-2 adrenergic receptor	ADRB2
TRINITY_DN43060_c0_g1	-1.64465	0.017826	--
TRINITY_DN46970_c2_g1	-1.64682	0.00250039	Kazrin-A	KAZNA
TRINITY_DN55014_c1_g1	-1.65097	0.00168091	A disintegrin and metalloproteinase with thrombospondin motifs 16	ADAMTS16
TRINITY_DN47724_c1_g1	-1.65309	0.00248974	Calumenin-A	CALUA
TRINITY_DN47248_c7_g2	-1.65424	0.00149775	Protein unc-45 homolog B	UNC45B
TRINITY_DN41825_c0_g1	-1.65443	0.0401021	Fibroblast growth factor 6	FGF6
TRINITY_DN55002_c2_g1	-1.65619	0.0146205	Protein sidekick-1	SDK1
TRINITY_DN50064_c1_g3	-1.65681	0.000412937	Cdc42 effector protein 3	CDC42EP3
TRINITY_DN45219_c1_g2	-1.6594	0.000702536	--
TRINITY_DN43197_c6_g2	-1.65995	0.0131715	N-acylneuraminate cytidylyltransferase	CMAS
TRINITY_DN43629_c0_g1	-1.66031	0.00125863	Heat shock cognate 71 kDa protein	HSPA8
TRINITY_DN52542_c2_g1	-1.66035	0.00348223	Alanyl-tRNA editing protein Aarsd1	AARSD1
TRINITY_DN53172_c0_g2	-1.66218	0.0185008	Drebrin	DBN1
TRINITY_DN49537_c0_g1	-1.66253	0.0214249	DnaJ homolog subfamily B member 4	DNAJB4
TRINITY_DN46058_c0_g1	-1.66485	0.0314815	Cyclic AMP-dependent transcription factor ATF-5	ATF5
TRINITY_DN56023_c3_g1	-1.66498	0.0112025	Thioredoxin domain-containing protein 17	TXNDC17
TRINITY_DN55118_c0_g3	-1.66806	0.0063376	Voltage-dependent L-type calcium channel subunit beta-1	CACNB1
TRINITY_DN50672_c2_g5	-1.66843	0.00399834	--
TRINITY_DN52873_c2_g2	-1.66898	0.000940079	S-adenosylmethionine synthase isoform type-2	MAT2A
TRINITY_DN39749_c0_g1	-1.67038	0.0014832	Cysteine and histidine-rich domain-containing protein 1	CHORDC1
TRINITY_DN48448_c0_g1	-1.67104	0.0198416	Dolichyl pyrophosphate Man9GlcNAc2 alpha-1,3-glucosyltransferase	ALG6
TRINITY_DN40599_c0_g1	-1.6723	0.0266435	Protein-lysine methyltransferase METTL21D	VCPKMT
TRINITY_DN55421_c3_g1	-1.67589	0.0145955	--
TRINITY_DN44219_c0_g1	-1.67608	0.0157779	F-box/SPRY domain-containing protein 1	FBXO45
TRINITY_DN50223_c0_g1	-1.67699	0.0325856	Glycogen phosphorylase, brain form	PYGB
TRINITY_DN46090_c5_g1	-1.6783	0.00721389	Protein FAM46C	FAM46C
TRINITY_DN43624_c2_g3	-1.68005	0.000178905	Tubulin beta chain
TRINITY_DN45607_c2_g1	-1.6829	0.0342922	Tetraspanin-3	TSPAN3
TRINITY_DN47979_c0_g1	-1.68727	0.00586607	D-3-phosphoglycerate dehydrogenase	PHGDH
TRINITY_DN56763_c2_g2	-1.69041	0.00213848	Semaphorin-3aa	SEMA3AA
TRINITY_DN52721_c0_g2	-1.69052	0.0494075	Transcriptional enhancer factor TEF-5	TEAD3
TRINITY_DN53616_c1_g2	-1.6917	0.0220196	Collagen alpha-1(XXI) chain	COL21A1
TRINITY_DN43195_c0_g1	-1.69289	0.0139129	Mesencephalic astrocyte-derived neurotrophic factor	MANF
TRINITY_DN56903_c1_g4	-1.69412	0.000918248	Thioredoxin-related transmembrane protein 2-A	TMX2A
TRINITY_DN56678_c2_g2	-1.69618	0.00558817	--
TRINITY_DN54055_c1_g1	-1.69697	0.000634831	Tribbles homolog 2	TRIB2
TRINITY_DN53767_c0_g1	-1.69834	0.0332948	Pyridoxal-dependent decarboxylase domain-containing protein 1	PDXDC1
TRINITY_DN47443_c3_g1	-1.69906	0.00641437	--
TRINITY_DN51785_c0_g2	-1.69958	0.0270561	--
TRINITY_DN56911_c1_g1	-1.70017	0.0331605	Fibrillin-2	FBN2
TRINITY_DN56300_c0_g1	-1.70235	0.0175623	Vang-like protein 2	VANGL2
TRINITY_DN45268_c0_g1	-1.70533	0.0126972	RB-associated KRAB zinc finger protein	RBAK
TRINITY_DN45219_c1_g3	-1.70829	0.000203611	Collagen alpha-2(I) chain	COL1A2
TRINITY_DN40847_c2_g2	-1.70945	0.000607983	Dermatopontin	DPT
TRINITY_DN45021_c0_g1	-1.71001	0.0273619	Glutamine--fructose-6-phosphate aminotransferase [isomerizing] 1	GFPT1
TRINITY_DN42416_c0_g1	-1.71066	0.00704339	--
TRINITY_DN56722_c7_g1	-1.71083	0.000522054	Obscurin-like protein 1	OBSL1
TRINITY_DN39364_c0_g1	-1.71122	0.00480122	Supervillin	SVIL
TRINITY_DN50010_c1_g1	-1.71162	0.0223061	Cathepsin S	CTSS
TRINITY_DN48700_c0_g2	-1.71172	0.023104	--
TRINITY_DN55691_c0_g1	-1.71503	0.000336968	Tenascin	TNC
TRINITY_DN40428_c0_g5	-1.71743	0.0250354	--
TRINITY_DN56337_c1_g2	-1.71788	0.0149028	Kinesin-like protein KIF21A	KIF21A
TRINITY_DN51112_c0_g1	-1.72025	0.0073965	High mobility group protein B3	HMGB3
TRINITY_DN48797_c0_g1	-1.7203	0.000143433	Arginase, non-hepatic 2	ARG2-B
TRINITY_DN53280_c1_g1	-1.72515	0.0319954	EH domain-containing protein 1	EHD1
TRINITY_DN39243_c0_g1	-1.72782	0.000477161	--
TRINITY_DN39671_c0_g1	-1.72994	0.0220097	Collagen alpha-5(IV) chain	COL4A5
TRINITY_DN49922_c2_g3	-1.73283	0.00246353	--
TRINITY_DN52266_c1_g1	-1.73387	0.00247951	Hyccin	FAM126A
TRINITY_DN48479_c0_g1	-1.73519	0.00052607	Fat storage-inducing transmembrane protein 1	FITM1
TRINITY_DN53434_c3_g1	-1.74006	0.0478984	Rho guanine nucleotide exchange factor 2	ARHGEF2
TRINITY_DN56673_c1_g1	-1.742	0.0120383	Fibronectin	FN1
TRINITY_DN56261_c1_g1	-1.74246	0.000256335	Wolframin	WFS1
TRINITY_DN44264_c1_g4	-1.74288	0.0441272	Unique cartilage matrix-associated protein	UCMA
TRINITY_DN44918_c0_g1	-1.74431	0.00588241	Stromal cell-derived factor 2-like protein 1	SDF2L1
TRINITY_DN35865_c0_g1	-1.74448	0.0261013	--
TRINITY_DN49164_c1_g1	-1.74468	0.0462207	Glycoprotein endo-alpha-1,2-mannosidase	MANEA
TRINITY_DN52470_c1_g1	-1.75047	0.000455188	Transmembrane protein 189	TMEM189
TRINITY_DN49865_c1_g4	-1.7518	0.00133586	Ankyrin repeat and sterile alpha motif domain-containing protein 1B	ANKS1B
TRINITY_DN56703_c1_g1	-1.75516	0.0406654	DnaJ homolog subfamily C member 12	DNAJC12
TRINITY_DN37218_c0_g1	-1.75746	0.0241532	Cellular retinoic acid-binding protein 1	CRABP1
TRINITY_DN49511_c3_g3	-1.76052	0.0448981	Alpha N-terminal protein methyltransferase 1B	METTL11B
TRINITY_DN50215_c1_g1	-1.76077	0.00352807	Procollagen C-endopeptidase enhancer 1	PCOLCE
TRINITY_DN51643_c0_g1	-1.76438	0.00378235	Antigen peptide transporter 1	TAP1
TRINITY_DN48925_c2_g1	-1.76603	0.000140888	Transcriptional regulator Myc-B	MYCB
TRINITY_DN44494_c0_g1	-1.76637	0.0102842	--
TRINITY_DN50185_c0_g1	-1.76771	0.00182756	Protein disulfide-isomerase A4	PDIA4
TRINITY_DN56345_c3_g9	-1.76775	0.00240037	--
TRINITY_DN52251_c1_g1	-1.76873	0.00674843	Neurotrypsin	PRSS12
TRINITY_DN40621_c0_g1	-1.77005	0.00148715	Peptidyl-prolyl cis-trans isomerase B	PPIB
TRINITY_DN41110_c1_g1	-1.77076	0.00549515	Acylphosphatase-2	ACYP2
TRINITY_DN49922_c2_g2	-1.77289	0.017847	--
TRINITY_DN52838_c1_g1	-1.77388	0.00712908	--
TRINITY_DN39585_c1_g3	-1.77428	0.000272264	Tubulin alpha-2/alpha-4 chain	TUB2
TRINITY_DN53616_c1_g3	-1.77915	0.00231419	Collagen alpha-1(XXI) chain	COL21A1
TRINITY_DN44597_c2_g2	-1.77921	0.0391334	--
TRINITY_DN54936_c1_g3	-1.78074	0.0326757	Cytoskeleton-associated protein 2	CKAP2
TRINITY_DN39411_c0_g2	-1.78272	0.00529437	--
TRINITY_DN52739_c0_g1	-1.7857	0.00617512	Heparan-sulfate 6-O-sulfotransferase 1-B	HS6ST1B
TRINITY_DN49165_c1_g1	-1.78771	0.00307948	Sushi repeat-containing protein SRPX	SRPX
TRINITY_DN56217_c5_g1	-1.78927	0.00181331	Lethal(2) giant larvae protein homolog 1	LLGL1
TRINITY_DN38924_c3_g1	-1.79129	0.0205262	--
TRINITY_DN44045_c0_g1	-1.79202	0.0155708	Selenoprotein M	SELM
TRINITY_DN54019_c2_g3	-1.79215	7.23053e-05	Collagen alpha-2(VI) chain	COL6A2
TRINITY_DN38216_c0_g1	-1.79258	0.00244898	--
TRINITY_DN50223_c0_g2	-1.79453	0.0176525	Glycogen phosphorylase, brain form	PYGB
TRINITY_DN51723_c2_g1	-1.79648	0.00511036	DNA (cytosine-5)-methyltransferase 3A	DNMT3A
TRINITY_DN56337_c1_g1	-1.79887	0.00225875	Kinesin-like protein KIF21A	KIF21A
TRINITY_DN46402_c4_g3	-1.80106	0.00720555	Nuclear receptor ROR-alpha	RORA
TRINITY_DN40211_c2_g2	-1.80273	0.0368788	Eukaryotic translation initiation factor 4E type 2	EIF4E2
TRINITY_DN47682_c0_g1	-1.80516	0.0134815	Target of Myb protein 1	TOM1
TRINITY_DN50016_c0_g1	-1.8053	0.0130555	Glucosamine-6-phosphate isomerase 2	GNPDA2
TRINITY_DN55126_c3_g4	-1.80599	0.00102909	Protein FAM214B	FAM214B
TRINITY_DN52494_c0_g2	-1.80776	0.0362661	Cathepsin S	CTSS
TRINITY_DN54427_c1_g3	-1.80819	0.0118892	LIM domain only protein 7	LMO7
TRINITY_DN49505_c4_g2	-1.80895	8.66753e-05	--
TRINITY_DN37128_c0_g1	-1.81056	0.00193603	Phosphoserine aminotransferase	PSAT1
TRINITY_DN51808_c0_g1	-1.81194	0.000166977	Major vault protein	MVP
TRINITY_DN52525_c1_g1	-1.81362	0.0168697	Galactocerebrosidase	GALC
TRINITY_DN43536_c2_g1	-1.81379	0.0084425	Carbohydrate sulfotransferase 8	CHST8
TRINITY_DN48768_c3_g1	-1.81423	0.000253327	Thioredoxin domain-containing protein 5	TXNDC5
TRINITY_DN46293_c1_g2	-1.81643	0.0108348	--
TRINITY_DN56345_c3_g3	-1.8167	0.0128692	Collagen alpha-1(I) chain	COL1A1
TRINITY_DN53062_c2_g1	-1.81681	4.12115e-05	Tubulin beta-4 chain	TUBB4
TRINITY_DN46232_c1_g1	-1.81683	0.00104836	--
TRINITY_DN54321_c2_g2	-1.81706	0.000681019	Trafficking protein particle complex subunit 13	TRAPPC13
TRINITY_DN55667_c1_g1	-1.81905	0.000816637	Collagen alpha-1(XXVI) chain	COL26A1
TRINITY_DN41857_c1_g1	-1.81931	0.0138467	--
TRINITY_DN48467_c2_g1	-1.8206	0.000612636	Myeloid-associated differentiation marker homolog	MYADM
TRINITY_DN51452_c2_g2	-1.82096	0.0124059	Troponin T, fast skeletal muscle	TNNT3
TRINITY_DN49454_c8_g1	-1.82099	0.00483121	Collagen alpha-1(XVIII) chain	COL18A1
TRINITY_DN56345_c3_g2	-1.82382	0.0148967	Collagen alpha-1(I) chain	COL1A1
TRINITY_DN45567_c0_g3	-1.8262	0.000132538	Ubiquitin-conjugating enzyme E2 N	UBE2N
TRINITY_DN45959_c4_g5	-1.827	0.0203987	Perforin-1	PRF1
TRINITY_DN53596_c0_g1	-1.8282	0.0327745	DNA polymerase delta catalytic subunit	POLD1
TRINITY_DN45884_c0_g1	-1.82924	0.0141946	Nucleus accumbens-associated protein 1	NACC1
TRINITY_DN46544_c0_g2	-1.83414	0.00161742	Ribonucleoside-diphosphate reductase subunit M2	RRM2
TRINITY_DN46609_c0_g2	-1.83488	0.00833323	--
TRINITY_DN52973_c3_g1	-1.83604	0.0202443	Transposon Tf2-12 polyprotein	TF2-12
TRINITY_DN47701_c0_g2	-1.84105	0.0395219	Hyaluronidase-2	HYAL2
TRINITY_DN53468_c2_g2	-1.84261	0.000400107	78 kDa glucose-regulated protein	HSPA5
TRINITY_DN45219_c1_g5	-1.84331	0.0110035	Collagen alpha-2(I) chain	COL1A2
TRINITY_DN49500_c1_g3	-1.84373	0.00648906	Calumenin-B	CALUB
TRINITY_DN44337_c0_g1	-1.84512	0.0290518	Pyrroline-5-carboxylate reductase 2	PYCR2
TRINITY_DN54888_c1_g2	-1.85138	0.00653459	Coronin-1C	CORO1C
TRINITY_DN53697_c0_g4	-1.85653	0.0282803	Transmembrane protein 161A	TMEM161A
TRINITY_DN55284_c1_g4	-1.85821	0.00389655	Transcription factor Dp-1	TFDP1
TRINITY_DN44654_c1_g1	-1.85948	0.0157201	Sentrin-specific protease 3	SENP3
TRINITY_DN47119_c0_g1	-1.85994	0.00976605	FRAS1-related extracellular matrix protein 2	FREM2
TRINITY_DN52519_c0_g2	-1.86142	0.0123437	G/T mismatch-specific thymine DNA glycosylase	TDG
TRINITY_DN42102_c0_g1	-1.86429	0.024892	Peptidyl-prolyl cis-trans isomerase FKBP10	FKBP10
TRINITY_DN56911_c1_g2	-1.8643	0.00068408	--
TRINITY_DN55717_c2_g1	-1.86495	0.00112177	C-type mannose receptor 2	MRC2
TRINITY_DN49171_c0_g1	-1.86568	0.00204423	--
TRINITY_DN44730_c4_g1	-1.86891	0.000505039	--
TRINITY_DN49500_c1_g1	-1.86903	0.046577	Calumenin-B	CALUB
TRINITY_DN51498_c0_g1	-1.86932	0.027892	Phosphoglucomutase-1	PGM1
TRINITY_DN40222_c1_g2	-1.87027	0.00443472	UDP-N-acetylglucosamine transferase subunit ALG13 homolog	ALG13
TRINITY_DN36718_c0_g1	-1.87185	0.00145707	Uncharacterized protein C10orf71	C10ORF71
TRINITY_DN49206_c0_g1	-1.87297	0.000943511	Echinoderm microtubule-associated protein-like 2	EML2
TRINITY_DN50937_c1_g1	-1.87438	9.15591e-05	--
TRINITY_DN52902_c0_g1	-1.87569	0.0205376	Transcription factor E2F3	E2F3
TRINITY_DN53697_c0_g1	-1.87597	0.000112709	Transmembrane protein 161A	TMEM161A
TRINITY_DN40196_c1_g1	-1.87988	0.000166272	FERM domain-containing protein 5	FRMD5
TRINITY_DN56181_c2_g2	-1.88449	7.61871e-05	Supervillin	SVIL
TRINITY_DN31530_c0_g1	-1.88756	0.00511838	FRAS1-related extracellular matrix protein 2	FREM2
TRINITY_DN51524_c1_g4	-1.88769	0.0176462	--
TRINITY_DN52083_c0_g1	-1.88992	0.0452957	1-aminocyclopropane-1-carboxylate synthase-like protein 1	ACCS
TRINITY_DN41449_c0_g1	-1.89057	0.000344719	Myristoylated alanine-rich C-kinase substrate	MARCKS
TRINITY_DN52730_c2_g1	-1.89061	0.000601118	PDZ and LIM domain protein 3	PDLIM3
TRINITY_DN47178_c1_g2	-1.89163	0.0241319	Zinc transporter ZIP9	SLC39A9
TRINITY_DN45368_c1_g2	-1.89174	0.042228	--
TRINITY_DN48760_c0_g1	-1.89238	0.0119688	H-2 class II histocompatibility antigen, I-E beta chain	H2-EB1
TRINITY_DN54427_c1_g2	-1.8935	0.0281287	LIM domain only protein 7	LMO7
TRINITY_DN41260_c0_g2	-1.896	0.00195874	--
TRINITY_DN52994_c0_g3	-1.89622	0.00129748	Prolyl 3-hydroxylase 1	LEPRE1
TRINITY_DN51949_c2_g1	-1.89667	0.000352149	Lysyl oxidase homolog 3	LOXL3
TRINITY_DN45752_c4_g3	-1.89699	0.0272887	Histone-lysine N-methyltransferase SMYD1	SMYD1
TRINITY_DN43251_c6_g3	-1.89703	0.00501942	Opioid growth factor receptor	OGFR
TRINITY_DN55836_c0_g1	-1.90067	0.000128486	DNA-(apurinic or apyrimidinic site) lyase	APEX1
TRINITY_DN53668_c0_g1	-1.90343	0.0457611	--
TRINITY_DN50691_c0_g1	-1.90353	0.0053594	Ubiquitin-like modifier-activating enzyme 1	UBA1
TRINITY_DN43326_c1_g3	-1.90414	0.000553838	--
TRINITY_DN47103_c4_g1	-1.90505	0.0143196	--
TRINITY_DN48654_c2_g1	-1.90898	0.0410191	--
TRINITY_DN53385_c0_g4	-1.91482	0.0328303	Diacylglycerol kinase alpha	DGKA
TRINITY_DN49753_c4_g1	-1.91786	9.9389e-05	Calreticulin	CALR
TRINITY_DN44169_c0_g1	-1.91829	0.00329347	Sigma non-opioid intracellular receptor 1	SIGMAR1
TRINITY_DN43000_c2_g1	-1.91963	0.00616549	Dehydrogenase/reductase SDR family member 7B	DHRS7B
TRINITY_DN56946_c11_g1	-1.92211	0.0168323	Collagen alpha-1(XII) chain	COL12A1
TRINITY_DN39479_c1_g1	-1.92275	0.0169958	Aquaporin-1	AQP1
TRINITY_DN38234_c0_g1	-1.92282	0.0143676	Cilia- and flagella-associated protein 20	CFAP20
TRINITY_DN33931_c0_g1	-1.92497	0.00846406	--
TRINITY_DN40900_c2_g1	-1.92688	0.00932844	--
TRINITY_DN48689_c0_g2	-1.927	0.00247768	Frizzled-8	FZD8
TRINITY_DN47421_c2_g1	-1.93121	1.19802e-05	MARCKS-related protein	MARCKSL1
TRINITY_DN55314_c3_g2	-1.93186	0.0498341	Bifunctional 3'-phosphoadenosine 5'-phosphosulfate synthase 2	PAPSS2
TRINITY_DN39270_c4_g2	-1.93323	0.0369555	--
TRINITY_DN53468_c2_g1	-1.93927	0.000126089	78 kDa glucose-regulated protein	HSPA5
TRINITY_DN52070_c3_g1	-1.94203	7.97615e-06	Ankyrin repeat and fibronectin type-III domain-containing protein 1	ANKFN1
TRINITY_DN45397_c0_g1	-1.94279	0.000312204	Inorganic pyrophosphatase	PPA1
TRINITY_DN39593_c0_g1	-1.94282	0.0188219	EH domain-containing protein 3	EHD3
TRINITY_DN56243_c4_g1	-1.94366	0.00593934	Kinesin-like protein KIF26A	KIF26A
TRINITY_DN45383_c0_g2	-1.94555	0.000718471	Ubiquitin carboxyl-terminal hydrolase isozyme L1	UCHL1
TRINITY_DN52872_c1_g2	-1.94846	0.000548736	--
TRINITY_DN42536_c5_g2	-1.94899	0.0402064	--
TRINITY_DN55340_c3_g1	-1.94931	0.000755578	Calpain-3	CAPN3
TRINITY_DN54240_c0_g2	-1.95325	0.00950175	A disintegrin and metalloproteinase with thrombospondin motifs 10	ADAMTS10
TRINITY_DN41352_c0_g1	-1.95547	0.0201854	Fibrillin-2	FBN2
TRINITY_DN55667_c1_g2	-1.96071	0.0363968	--
TRINITY_DN56301_c2_g2	-1.96072	0.0010253	--
TRINITY_DN44147_c0_g1	-1.96093	0.0041533	Desumoylating isopeptidase 2	DESI2
TRINITY_DN47262_c0_g2	-1.96189	0.028784	Uncharacterized oxidoreductase ZK1290.5	ZK1290.5
TRINITY_DN54478_c1_g1	-1.96193	0.00313585	Sodium-dependent lysophosphatidylcholine symporter 1-B	MFSD2AB
TRINITY_DN49116_c2_g1	-1.96427	0.00169421	--
TRINITY_DN47617_c0_g1	-1.96502	0.000155478	Lamin-B1	LMNB1
TRINITY_DN44108_c6_g1	-1.96931	0.000198558	--
TRINITY_DN34282_c0_g1	-1.96961	0.0441358	Diamine acetyltransferase 2	SAT2
TRINITY_DN55974_c3_g1	-1.97058	0.0426221	Laminin subunit beta-1	LAMB1
TRINITY_DN54355_c1_g1	-1.97248	0.000601394	Protein shisa-2	SHISA2
TRINITY_DN55392_c2_g4	-1.97368	0.0248249	Kinesin-like protein KIF21A	KIF21A
TRINITY_DN56763_c2_g1	-1.97859	3.54027e-05	Semaphorin-3aa	SEMA3AA
TRINITY_DN51619_c0_g1	-1.97917	0.0218868	Collagen alpha chain (Fragment)
TRINITY_DN39798_c5_g1	-1.98121	0.0478837	Dual specificity testis-specific protein kinase 1	TESK1
TRINITY_DN45211_c4_g2	-1.98213	0.0488013	Transcriptional regulator Myc-2	MYCB
TRINITY_DN49918_c1_g1	-1.98309	0.0317654	26S proteasome non-ATPase regulatory subunit 10	PSMD10
TRINITY_DN40155_c6_g1	-1.98572	0.0184987	--
TRINITY_DN44370_c3_g1	-1.98701	0.0172015	Cytidine deaminase	CDA
TRINITY_DN40938_c0_g4	-1.99276	4.11727e-05	Histone H2A.Z	H2AFZ
TRINITY_DN56181_c2_g1	-1.99365	3.643e-05	Supervillin	SVIL
TRINITY_DN54815_c1_g2	-1.9943	0.000669122	14-3-3 protein gamma-2
TRINITY_DN54893_c2_g2	-1.99646	2.47718e-05	E3 ubiquitin-protein ligase TRIM39	TRIM39
TRINITY_DN47003_c3_g1	-2.00398	2.39449e-05	--
TRINITY_DN50127_c3_g1	-2.00839	0.00332034	Transcription factor SOX-4	SOX4
TRINITY_DN51791_c0_g1	-2.01066	5.36538e-05	Uncharacterized protein C10orf71	C10ORF71
TRINITY_DN52261_c0_g2	-2.01181	0.00759829	HMG box-containing protein 4	HMGXB4
TRINITY_DN52210_c0_g1	-2.01186	0.00115984	LIM domain only protein 7	LMO7
TRINITY_DN50125_c1_g1	-2.01249	0.000223603	Transcription factor Maf	MAF
TRINITY_DN40950_c3_g4	-2.01286	0.0147119	Actin, alpha cardiac
TRINITY_DN56620_c1_g1	-2.01287	2.34222e-05	Uncharacterized protein C10orf71	C10ORF71
TRINITY_DN51028_c0_g1	-2.01451	0.00447199	Glycosylphosphatidylinositol anchor attachment 1 protein	GPAA1
TRINITY_DN55421_c3_g2	-2.01964	0.00013475	Tyrosine-protein phosphatase non-receptor type 11	PTPN11
TRINITY_DN55335_c1_g2	-2.02768	1.01739e-05	Mth938 domain-containing protein	AAMDC
TRINITY_DN53669_c0_g1	-2.03028	0.00168265	A disintegrin and metalloproteinase with thrombospondin motifs 3	ADAMTS3
TRINITY_DN46248_c1_g5	-2.03067	0.0014143	Integral membrane protein GPR180	GPR180
[truncated: 423 more rows]

## Sheet: Crt vs Refeeding
ID	log2FC	padj	Swissprot Description	Symbol
TRINITY_DN53185_c1_g5	14.7069	5.035e-14	Uncharacterized protein ORF91
TRINITY_DN28038_c0_g1	11.9093	2.3028e-10	Cell division protein FtsZ	FTSZ
TRINITY_DN37496_c0_g1	11.774	6.41068e-12	--
TRINITY_DN53185_c1_g3	11.6727	1.31444e-12	Uncharacterized protein ORF91
TRINITY_DN40074_c2_g1	11.2124	1.48521e-08	Sarcoplasmic calcium-binding protein 1
TRINITY_DN51715_c1_g6	10.9555	6.09812e-11	Oligopeptide transport ATP-binding protein OppD	OPPD
TRINITY_DN46704_c4_g3	10.6411	5.37893e-07	Oligopeptide transport ATP-binding protein OppD	OPPD
TRINITY_DN39439_c1_g1	10.6028	4.89198e-08	Myosin heavy chain, muscle	MHC
TRINITY_DN51457_c0_g4	10.5588	9.76322e-06	Arginine kinase 2
TRINITY_DN44733_c0_g1	10.3848	7.90457e-08	Myosin light chain alkali	MLC1
TRINITY_DN36404_c0_g1	10.3431	5.90599e-11	Collagen alpha-1(III) chain	COL3A1
TRINITY_DN36624_c0_g1	10.2802	8.78657e-07	Myosin regulatory light chain 2
TRINITY_DN62802_c0_g1	10.102	2.74784e-05	Ribosomal RNA small subunit methyltransferase H	RSMH
TRINITY_DN37717_c0_g1	10.0701	0.00380635	--
TRINITY_DN55743_c3_g1	9.81	9.49122e-06	--
TRINITY_DN25424_c0_g1	9.59759	4.88563e-15	--
TRINITY_DN46916_c1_g3	9.53003	2.78163e-07	Tropomyosin	TM1
TRINITY_DN29972_c1_g3	9.50015	4.90767e-05	ATP synthase subunit beta	ATPD
TRINITY_DN44031_c0_g1	9.46019	1.08593e-07	--
TRINITY_DN75810_c0_g1	9.43848	0.00172491	DNA-directed RNA polymerase subunit beta'	RPOC
TRINITY_DN11089_c0_g1	9.39464	5.90599e-11	--
TRINITY_DN46916_c1_g2	9.26333	1.53378e-09	Troponin I
TRINITY_DN51457_c0_g2	9.12527	0.0281354	Cytochrome c oxidase subunit 1	MT:COI
TRINITY_DN29188_c0_g1	9.09158	1.09162e-06	Putative transposase InsK for insertion sequence element IS150	INSK
TRINITY_DN46916_c1_g7	9.08873	0.000124825	--
TRINITY_DN34675_c0_g1	8.9069	0.000142051	--
TRINITY_DN30901_c0_g1	8.89684	0.000108344	Membrane protein insertase YidC	YIDC
TRINITY_DN14841_c0_g1	8.87776	0.0047997	L-arabinose transport ATP-binding protein AraG	ARAG
TRINITY_DN55743_c3_g2	8.78089	1.70422e-06	--
TRINITY_DN51715_c1_g8	8.75547	0.00101741	Oligopeptide transport ATP-binding protein OppD	OPPD
TRINITY_DN55417_c1_g2	8.73242	0.00518287	Craniofacial development protein 2	CFDP2
TRINITY_DN59488_c0_g1	8.68	0.000132366	--
TRINITY_DN6518_c0_g2	8.67444	0.000648869	tRNA-specific 2-thiouridylase MnmA	MNMA
TRINITY_DN1892_c0_g1	8.60776	1.09856e-06	--
TRINITY_DN54848_c1_g1	8.57866	0.0122154	Cingulin	CGN
TRINITY_DN41914_c0_g2	8.55292	0.000858394	von Willebrand factor	VWF
TRINITY_DN44792_c0_g1	8.52901	0.0129197	--
TRINITY_DN33939_c0_g1	8.52893	1.42651e-07	Variant surface antigen C	VLPC
TRINITY_DN25387_c0_g1	8.46229	5.37893e-07	--
TRINITY_DN53727_c0_g1	8.3991	2.78163e-07	Troponin T	TNT
TRINITY_DN42223_c1_g1	8.36063	4.79908e-07	Actin, alpha cardiac muscle 1	ACTC1
TRINITY_DN37357_c0_g1	8.27668	0.0086235	--
TRINITY_DN25387_c0_g2	8.17449	8.78657e-07	--
TRINITY_DN11128_c0_g1	8.11826	1.70422e-06	--
TRINITY_DN39666_c1_g4	8.09562	0.000133663	--
TRINITY_DN26420_c0_g1	8.06179	0.00120627	Fructose-bisphosphate aldolase	ALD
TRINITY_DN27809_c1_g2	8.00361	0.0199984	50S ribosomal protein L6	RPLF
TRINITY_DN50962_c2_g1	7.95268	0.00777932	Cytochrome c oxidase subunit 3	COIII
TRINITY_DN50547_c1_g2	7.9244	0.0402976	Collagen alpha-2(I) chain	COL1A2
TRINITY_DN29972_c1_g4	7.81256	0.00929305	Elongation factor Tu	TUF
TRINITY_DN39993_c1_g2	7.80973	3.79482e-05	--
TRINITY_DN21598_c0_g2	7.80066	0.0243265	Chaperone protein DnaK	DNAK
TRINITY_DN14984_c0_g1	7.78646	0.0254283	Pyruvate dehydrogenase E1 component subunit beta	PDHB
TRINITY_DN4314_c0_g1	7.78344	0.0332799	Putative permease MJ0326	MJ0326
TRINITY_DN71455_c0_g1	7.73406	0.000215253	Membrane-associated lipoprotein	UU045
TRINITY_DN53488_c1_g1	7.73079	9.79917e-05	--
TRINITY_DN27456_c0_g2	7.69132	0.00104195	Troponin C, isoform 1
TRINITY_DN49873_c2_g2	7.67273	0.00237143	Cytochrome c oxidase subunit 1	MT-CO1
TRINITY_DN57252_c0_g1	7.65271	8.30003e-05	Putative ABC transporter ATP-binding protein MG187 homolog	MPN_134
TRINITY_DN25946_c0_g1	7.64742	0.0322116	--
TRINITY_DN46364_c2_g2	7.60184	0.019977	--
TRINITY_DN76701_c0_g1	7.59918	0.00518287	Pyruvate dehydrogenase E1 component subunit beta	PDHB
TRINITY_DN9860_c0_g1	7.57191	0.000295446	Ascorbate-specific permease IIC component UlaA	ULAA
TRINITY_DN65018_c0_g1	7.55784	0.000303961	--
TRINITY_DN72099_c0_g1	7.427	0.00114017	Lon protease	LON
TRINITY_DN37203_c0_g1	7.41994	0.00101741	Uncharacterized protein ORF91
TRINITY_DN50867_c4_g2	7.38884	0.0341311	Collagen alpha-2(V) chain	COL5A2
TRINITY_DN40074_c3_g4	7.27438	1.88111e-05	--
TRINITY_DN49873_c0_g2	7.25462	0.00407232	--
TRINITY_DN75850_c0_g1	7.19033	0.00733524	--
TRINITY_DN39233_c1_g2	7.17177	0.00663895	Putative uncharacterized transposon-derived protein F52C9.6	F52C9.6
TRINITY_DN26948_c0_g1	7.15422	0.00688119	Troponin C, isotype gamma
TRINITY_DN2953_c0_g1	7.12653	0.00542944	--
TRINITY_DN57481_c0_g1	7.1224	0.00840786	30S ribosomal protein S2	RPSB
TRINITY_DN42492_c1_g7	7.12218	0.00733524	Glyceraldehyde-3-phosphate dehydrogenase
TRINITY_DN60905_c0_g1	7.11783	0.00980825	--
TRINITY_DN76302_c0_g1	7.09008	0.0122154	Uncharacterized protein PF11_0207	PF11_0207
TRINITY_DN8494_c0_g1	7.0568	0.030959	--
TRINITY_DN20261_c0_g1	6.98305	0.0158816	NADH-ubiquinone oxidoreductase chain 2	MT:ND2
TRINITY_DN47937_c0_g1	6.96371	3.89599e-07	--
TRINITY_DN31759_c0_g1	6.96255	0.0428176	Translation initiation factor IF-2	INFB
TRINITY_DN38000_c0_g1	6.91615	0.0289527	RNA-directed DNA polymerase from mobile element jockey	POL
TRINITY_DN66334_c0_g1	6.80133	0.0492053	PTS system glucose-specific EIICBA component	PTSG
TRINITY_DN45846_c6_g1	4.48872	3.68267e-06	--
TRINITY_DN50552_c0_g2	3.92992	0.000247844	Collagen alpha-2(I) chain	COL1A2
TRINITY_DN41454_c2_g1	3.02259	0.019977	Actin, alpha skeletal muscle	ACTA1
TRINITY_DN48598_c2_g3	2.95828	0.000146949	--
TRINITY_DN41792_c1_g3	2.67918	0.0042829	--
TRINITY_DN53138_c4_g1	2.6302	0.0434691	--
TRINITY_DN39818_c0_g2	2.51942	0.0401526	Actin, alpha skeletal muscle 2	ACT2
TRINITY_DN37767_c0_g1	2.22994	0.0235997	Thymosin beta	TMSB
TRINITY_DN48071_c0_g2	1.98911	0.00344835	60S ribosomal protein L22-like 1	RPL22L1
TRINITY_DN51452_c2_g2	1.9761	0.00799446	Troponin T, fast skeletal muscle	TNNT3
TRINITY_DN50109_c0_g2	1.93575	0.0459947	Endothelial lipase	LIPG
TRINITY_DN44511_c0_g1	-1.52827	0.040812	Telethonin	TCAP
TRINITY_DN39731_c1_g6	-3.07013	0.000226672	Alpha-enolase	ENO1
TRINITY_DN39672_c0_g9	-3.08751	0.00518287	Cytochrome c oxidase subunit 1	MT-CO1
TRINITY_DN39672_c0_g11	-3.17094	0.020912	Cytochrome c oxidase subunit 1	MT-CO1
TRINITY_DN36986_c0_g1	-3.76285	4.11447e-09	--
TRINITY_DN44031_c0_g2	-4.1404	0.019977	--
TRINITY_DN32357_c0_g1	-4.54611	2.95471e-13	--
TRINITY_DN61795_c0_g1	-4.61122	0.000226184	--
TRINITY_DN46411_c0_g1	-4.82268	1.46516e-11	--
TRINITY_DN36912_c0_g1	-5.37044	5.2722e-12	--
TRINITY_DN51985_c0_g1	-6.92792	0.0412853	Programmed cell death 1 ligand 1	CD274
TRINITY_DN39992_c0_g1	-7.15398	0.0104484	--
TRINITY_DN50917_c0_g1	-7.72073	0.000145075	Integral membrane protein 2A	ITM2A
TRINITY_DN51202_c0_g3	-9.90545	6.16563e-05	Cytochrome c oxidase subunit 1	COX1
TRINITY_DN43829_c0_g2	-10.3642	4.55861e-05	Cytochrome c oxidase subunit 1	MT-CO1
TRINITY_DN40770_c1_g6	-13.8017	0.00293859	--

## Sheet: Fasting vs Refeeding
ID	log2FC	padj	Swissprot Description	Symbol
TRINITY_DN48184_c7_g1	-1.27006	0.0251715	--
TRINITY_DN43577_c0_g3	-2.14732	0.0143351	--
TRINITY_DN50798_c1_g1	-2.84922	0.00185429	--
TRINITY_DN45510_c1_g2	-2.54518	0.00439539	--
TRINITY_DN45586_c1_g1	1.97659	0.0485831	NEDD8-conjugating enzyme UBE2F	UBE2F
TRINITY_DN44880_c7_g1	1.92794	0.00361593	Phosphatidate cytidylyltransferase, mitochondrial	TAMM41
TRINITY_DN44089_c4_g1	-1.39042	0.00364023	--
TRINITY_DN43023_c0_g1	3.56431	3.10695e-09	Cell growth regulator with EF hand domain protein 1	CGREF1
TRINITY_DN52285_c2_g8	3.62179	3.86968e-05	--
TRINITY_DN39934_c1_g2	-3.21996	0.0428487	--
TRINITY_DN39934_c1_g6	-2.17926	0.000228557	Troponin T, cardiac muscle	TNNT2
TRINITY_DN56563_c2_g1	-2.8658	4.56711e-07	--
TRINITY_DN46749_c1_g1	1.99359	0.000727851	Nipped-B-like protein B	NIPBLB
TRINITY_DN42883_c4_g7	-1.54134	0.0461846	--
TRINITY_DN46904_c4_g2	-1.34073	0.0309022	UNC93-like protein MFSD11	MFSD11
TRINITY_DN53967_c2_g2	2.78759	0.0242637	--
TRINITY_DN40406_c4_g1	2.96151	0.0133243	--
TRINITY_DN49782_c0_g2	1.51367	0.0351011	Leiomodin-3	LMOD3
TRINITY_DN49970_c1_g1	-2.0677	0.000253188	Mitochondrial folate transporter/carrier	SLC25A32
TRINITY_DN47554_c2_g1	-1.27404	0.0291789	RNA polymerase II elongation factor ELL	ELL
TRINITY_DN42578_c1_g3	-3.91822	0.000773527	--
TRINITY_DN45555_c3_g1	2.77176	0.00126769	--
TRINITY_DN45854_c0_g1	2.11989	0.0319207	Polyamine-modulated factor 1	PMF1
TRINITY_DN55321_c3_g1	1.2341	0.0483857	ATP-dependent RNA helicase DDX19B	DDX19B
TRINITY_DN41825_c0_g1	2.07477	0.00102245	Fibroblast growth factor 6	FGF6
TRINITY_DN47109_c2_g1	-2.50527	0.0417504	--
TRINITY_DN43663_c1_g1	1.88003	9.87328e-06	Heat shock cognate 71 kDa protein	HSPA8
TRINITY_DN54966_c1_g1	-1.97555	6.77045e-06	Glycerophosphocholine phosphodiesterase GPCPD1	GPCPD1
TRINITY_DN54966_c1_g3	-2.66047	2.12601e-06	--
TRINITY_DN50966_c0_g1	-4.69596	0.000256398	--
TRINITY_DN56493_c1_g2	-1.86527	2.27616e-05	2,4-dienoyl-CoA reductase, mitochondrial	DECR1
TRINITY_DN39618_c0_g2	-2.16494	5.24937e-05	Troponin I, slow skeletal muscle	TNNI1
TRINITY_DN56752_c4_g2	1.91862	0.0365527	Dolichyl-diphosphooligosaccharide--protein glycosyltransferase subunit 2	RPN2
TRINITY_DN56752_c4_g1	2.10563	9.19942e-05	Dolichyl-diphosphooligosaccharide--protein glycosyltransferase subunit 2	RPN2
TRINITY_DN53235_c1_g2	-3.49244	0.00255961	--
TRINITY_DN39777_c1_g1	-3.3448	5.94128e-09	--
TRINITY_DN51302_c2_g2	-1.58084	0.0111289	Forkhead box protein N2	FOXN2
TRINITY_DN33202_c0_g1	2.35578	0.00123073	--
TRINITY_DN55682_c3_g1	1.62739	0.000976326	Glucose-6-phosphate translocase	SLC37A4
TRINITY_DN39294_c1_g1	-4.59116	0.0213955	Protein Largen	PRR16
TRINITY_DN50619_c1_g1	-1.18661	0.0456245	Exosome complex component CSL4	EXOSC1
TRINITY_DN39356_c6_g4	-2.07759	0.0126236	--
TRINITY_DN56594_c0_g1	1.4531	0.026388	Protein O-linked-mannose beta-1,2-N-acetylglucosaminyltransferase 1	POMGNT1
TRINITY_DN51412_c0_g1	2.92944	4.5588e-09	Olfactomedin-like protein 2B	OLFML2B
TRINITY_DN54312_c5_g1	3.03322	4.39391e-05	Cysteine and histidine-rich domain-containing protein 1	CHORDC1
TRINITY_DN54312_c5_g4	2.5652	3.74656e-08	Cysteine and histidine-rich domain-containing protein 1	CHORDC1
TRINITY_DN55185_c1_g1	-5.99796	1.71896e-36	6-phosphofructo-2-kinase/fructose-2,6-bisphosphatase 4	PFKFB4
TRINITY_DN39356_c5_g1	1.38472	0.00948876	Cytochrome c oxidase subunit 5B, mitochondrial	COX5B
TRINITY_DN47042_c0_g2	-2.0901	0.00303554	Patatin-like phospholipase domain-containing protein 2	PNPLA2
TRINITY_DN55329_c1_g1	-8.35558	1.48375e-51	[Pyruvate dehydrogenase (acetyl-transferring)] kinase isozyme 2, mitochondrial	PDK2
TRINITY_DN46179_c0_g3	-2.08554	0.00940204	Alpha-actinin-2	ACTN2
TRINITY_DN54196_c1_g2	2.76573	0.00317053	Solute carrier family 15 member 2	SLC15A2
TRINITY_DN51183_c0_g1	-1.38109	0.0141195	Annexin A13	ANXA13
TRINITY_DN48574_c2_g2	2.20781	0.000341669	--
TRINITY_DN56680_c6_g4	-2.00706	0.0224377	Histone-lysine N-methyltransferase ASH1L	ASH1L
TRINITY_DN56680_c6_g1	-2.96625	1.41121e-10	Histone-lysine N-methyltransferase ASH1L	ASH1L
TRINITY_DN56680_c6_g2	-3.28774	2.89957e-08	--
TRINITY_DN50261_c3_g1	-1.38816	0.00702552	Tether containing UBX domain for GLUT4	ASPSCR1
TRINITY_DN50411_c1_g1	1.79553	0.000375706	Dolichyl-diphosphooligosaccharide--protein glycosyltransferase 48 kDa subunit	DDOST
TRINITY_DN55974_c3_g1	2.44046	0.00167127	Laminin subunit beta-1	LAMB1
TRINITY_DN55974_c3_g2	1.60077	0.00292774	Laminin subunit beta-1	LAMB1
TRINITY_DN46712_c1_g2	1.97216	0.00367661	Glutaminyl-peptide cyclotransferase-like protein	QPCTL
TRINITY_DN50047_c1_g1	-1.81596	0.0355043	--
TRINITY_DN42496_c1_g1	1.2308	0.032974	Nebulin	NEB
TRINITY_DN45382_c1_g7	1.21591	0.0326529	--
TRINITY_DN45382_c1_g3	1.22617	0.0137465	Ornithine decarboxylase antizyme 2	OAZ2
TRINITY_DN40170_c8_g1	-2.51168	0.0122905	Egl nine homolog 3	EGLN3
TRINITY_DN42365_c0_g1	-3.18462	6.27213e-06	Serine/threonine-protein kinase ULK2	ULK2
TRINITY_DN56716_c2_g1	-4.70325	0.00278926	--
TRINITY_DN44478_c0_g1	1.64574	0.00131042	--
TRINITY_DN55998_c3_g1	1.40615	0.0244371	Dual specificity tyrosine-phosphorylation-regulated kinase 2	DYRK2
TRINITY_DN46248_c1_g6	2.4093	0.0140485	Aldehyde oxidase 3	AOX3
TRINITY_DN45928_c0_g1	2.45507	0.00711776	Cell division cycle-associated protein 2	CDCA2
TRINITY_DN53667_c2_g1	-3.43673	0.0161188	--
TRINITY_DN52129_c3_g2	1.59214	0.00142823	Adenylyl cyclase-associated protein 2	CAP2
TRINITY_DN44961_c3_g1	-2.9576	0.00959506	--
TRINITY_DN53341_c1_g4	1.70798	0.0126465	Dihydropyrimidinase-related protein 2	DPYSL2
TRINITY_DN55651_c3_g1	1.76758	0.00259025	Pleckstrin homology domain-containing family A member 7	PLEKHA7
TRINITY_DN55651_c3_g3	1.81272	0.03025	--
TRINITY_DN44108_c6_g1	2.54092	0.0427069	--
TRINITY_DN39375_c0_g1	-3.69068	0.00505564	--
TRINITY_DN39006_c4_g3	-1.46973	0.00246314	39S ribosomal protein L2, mitochondrial	MRPL2
TRINITY_DN51835_c1_g2	-1.30537	0.00551158	--
TRINITY_DN56243_c4_g1	2.63843	7.10732e-06	Kinesin-like protein KIF26A	KIF26A
TRINITY_DN50960_c1_g1	2.05596	0.00605333	EH domain-containing protein 1	EHD1
TRINITY_DN56067_c3_g1	1.48264	0.00449435	Delta-1-pyrroline-5-carboxylate dehydrogenase, mitochondrial	ALDH4A1
TRINITY_DN56067_c3_g3	1.71228	0.0044097	Delta-1-pyrroline-5-carboxylate dehydrogenase, mitochondrial	ALDH4A1
TRINITY_DN47345_c0_g1	-1.20606	0.0435988	Oxidative stress-responsive serine-rich protein 1	OSER1
TRINITY_DN53693_c0_g3	-1.2888	0.0332773	--
TRINITY_DN46997_c0_g1	3.0517	2.78788e-06	Importin subunit alpha-1	KPNA2
TRINITY_DN33805_c0_g1	-1.90844	0.0340662	--
TRINITY_DN54478_c1_g2	1.8593	7.94227e-05	Sodium-dependent lysophosphatidylcholine symporter 1-B	MFSD2AB
TRINITY_DN54478_c1_g3	2.13459	0.00894602	Sodium-dependent lysophosphatidylcholine symporter 1-B	MFSD2AB
TRINITY_DN46559_c1_g4	-3.20587	0.0141439	--
TRINITY_DN42399_c6_g4	-1.59746	0.0427835	--
TRINITY_DN37591_c0_g1	1.6386	0.0429394	Pol polyprotein	POL
TRINITY_DN40833_c2_g1	-2.21597	0.00170151	--
TRINITY_DN48864_c2_g1	2.21442	9.26188e-06	Ribosomal protein S6 kinase beta-1	RPS6KB1
TRINITY_DN51736_c0_g2	3.11437	5.30893e-12	Peptidyl-prolyl cis-trans isomerase FKBP9	FKBP9
TRINITY_DN50581_c9_g2	1.99807	0.0465141	Calsequestrin-1	CASQ1
TRINITY_DN44191_c4_g1	2.10748	0.0409461	--
TRINITY_DN43686_c0_g1	-1.68372	0.00130223	FH1/FH2 domain-containing protein 1	FHOD1
TRINITY_DN48515_c0_g1	-1.67542	0.0010993	Protein lifeguard 3	TMBIM1
TRINITY_DN49050_c2_g1	1.36053	0.00966927	40S ribosomal protein S9	RPS9
TRINITY_DN41502_c2_g3	1.51933	0.00160208	Acid sphingomyelinase-like phosphodiesterase 3b	SMPDL3B
TRINITY_DN45193_c1_g1	-2.01607	0.000205259	--
TRINITY_DN51112_c0_g1	1.75042	0.0107544	High mobility group protein B3	HMGB3
TRINITY_DN47000_c1_g1	4.62399	0.000148453	--
TRINITY_DN47626_c1_g1	-2.79806	8.0756e-06	Myosin-6	MYH6
TRINITY_DN52141_c2_g1	-1.95709	0.0094395	Myosin-6	MYH6
TRINITY_DN49533_c0_g3	1.89725	9.23873e-05	Glutaredoxin 3	GLRX3
TRINITY_DN52839_c0_g1	2.32939	7.54595e-05	Methionine synthase reductase	MTRR
TRINITY_DN54815_c1_g3	1.97922	1.5836e-05	14-3-3 protein gamma-1	YWHAG1
TRINITY_DN54815_c1_g2	2.18441	0.000887873	14-3-3 protein gamma-2
TRINITY_DN56857_c10_g1	1.17723	0.0418601	--
TRINITY_DN41430_c2_g1	-2.55433	0.00259584	--
TRINITY_DN52897_c0_g2	-1.47213	0.00377158	Ena/VASP-like protein	EVL
TRINITY_DN56154_c2_g3	-2.21818	0.00257387	Transforming growth factor beta receptor type 3	TGFBR3
TRINITY_DN48479_c0_g1	2.51781	0.0312594	Fat storage-inducing transmembrane protein 1	FITM1
TRINITY_DN53990_c0_g1	-1.43231	0.0188765	Testis-specific Y-encoded-like protein 1	TSPYL1
TRINITY_DN52045_c0_g1	-4.22951	3.13521e-21	Proline dehydrogenase 1, mitochondrial	PRODH
TRINITY_DN43197_c6_g2	2.27656	0.000273845	N-acylneuraminate cytidylyltransferase	CMAS
TRINITY_DN49070_c2_g2	-1.33773	0.010916	Fragile X mental retardation syndrome-related protein 1	FXR1
TRINITY_DN49070_c2_g1	-1.46592	0.0408845	Fragile X mental retardation syndrome-related protein 1 homolog A	FXR1-A
TRINITY_DN35097_c0_g1	2.31534	0.0388993	Wolframin	WFS1
TRINITY_DN46372_c1_g1	1.27888	0.0295462	Protein phosphatase inhibitor 2	PPP1R2
TRINITY_DN39909_c2_g1	2.52159	0.0014712	Microfibrillar-associated protein 2	MFAP2
TRINITY_DN40772_c0_g2	-1.83492	0.00767273	Diamine acetyltransferase 1	SAT1
TRINITY_DN42321_c2_g1	1.89239	0.0210889	--
TRINITY_DN56825_c4_g1	-1.23594	0.0201713	Myosin light chain kinase 3	MYLK3
TRINITY_DN50715_c6_g2	-2.38318	0.0308618	--
TRINITY_DN55079_c10_g3	-1.46389	0.00132439	Sarcoplasmic/endoplasmic reticulum calcium ATPase 1	ATP2A1
TRINITY_DN55079_c10_g2	-1.68309	0.000142498	Sarcoplasmic/endoplasmic reticulum calcium ATPase 1	ATP2A1
TRINITY_DN55079_c10_g1	-1.79202	3.86968e-05	Sarcoplasmic/endoplasmic reticulum calcium ATPase 1	ATP2A1
TRINITY_DN50236_c2_g1	-2.03927	0.000998708	--
TRINITY_DN50236_c2_g2	-2.15355	0.00110199	--
TRINITY_DN51394_c5_g3	2.23392	0.000779521	--
TRINITY_DN49190_c1_g1	1.89371	0.0211078	Beta-catenin-interacting protein 1	CTNNBIP1
TRINITY_DN41960_c0_g2	-1.28562	0.0301556	Ankyrin-3	ANK3
TRINITY_DN41960_c0_g1	-1.62619	0.0132268	Ankyrin-3	ANK3
TRINITY_DN44166_c1_g1	-2.17963	0.00404316	Integrin alpha-11	ITGA11
TRINITY_DN50169_c5_g1	-2.93542	0.00406191	--
TRINITY_DN44750_c4_g1	-4.07794	0.000239971	--
TRINITY_DN44582_c2_g2	-3.56931	0.0294551	--
TRINITY_DN44582_c2_g3	-2.44297	0.000575237	[Protein ADP-ribosylarginine] hydrolase-like protein 1	ADPRHL1
TRINITY_DN44211_c0_g2	1.39837	0.0460262	--
TRINITY_DN45785_c2_g6	1.36967	0.0220925	--
TRINITY_DN44049_c1_g4	-2.18021	2.8652e-06	--
TRINITY_DN44049_c1_g1	-2.24175	4.00567e-06	--
TRINITY_DN40222_c1_g2	2.7966	1.44085e-07	UDP-N-acetylglucosamine transferase subunit ALG13 homolog	ALG13
TRINITY_DN54857_c1_g2	3.64954	0.00015663	Zinc finger protein 496	ZNF496
TRINITY_DN47602_c1_g2	1.69041	0.00828156	Tripartite motif-containing protein 35	TRIM35
TRINITY_DN47602_c1_g6	-1.74179	0.00046471	--
TRINITY_DN52670_c1_g1	-1.73518	0.00164071	Actin-binding LIM protein 1	ABLIM1
TRINITY_DN42112_c2_g2	2.26648	0.00163637	Succinate--hydroxymethylglutarate CoA-transferase	SUGCT
TRINITY_DN44370_c3_g1	2.52195	0.000410613	Cytidine deaminase	CDA
TRINITY_DN48436_c1_g1	-1.4124	0.0152927	Peptidase inhibitor 16	PI16
TRINITY_DN49782_c0_g1	1.34821	0.0150964	Leiomodin-3	LMOD3
TRINITY_DN48133_c1_g2	-2.3362	3.51995e-08	Transmembrane protein 233	TMEM233
TRINITY_DN41840_c4_g1	-2.63327	0.0207418	Complement C3	C3
TRINITY_DN39511_c4_g1	-1.47519	0.0105995	Splicing factor 3A subunit 2	SF3A2
TRINITY_DN47097_c3_g2	2.8148	1.61531e-06	--
TRINITY_DN47097_c3_g1	1.86884	0.0194141	Nuclear transcription factor Y subunit alpha	NFYA
TRINITY_DN52739_c0_g1	2.5986	1.83763e-06	Heparan-sulfate 6-O-sulfotransferase 1-B	HS6ST1B
TRINITY_DN53952_c1_g1	-1.86811	0.00720608	Autophagy-related protein 2 homolog B	ATG2B
TRINITY_DN55188_c1_g6	2.14576	0.0314055	--
TRINITY_DN46705_c4_g2	-5.44683	8.29858e-06	--
TRINITY_DN56063_c1_g1	2.02294	9.60595e-06	Protein unc-45 homolog B	UNC45B
TRINITY_DN43425_c0_g1	-5.72262	1.36948e-09	E3 ubiquitin-protein ligase TRIM39	TRIM39
TRINITY_DN50178_c4_g1	-8.62881	2.05946e-19	--
TRINITY_DN55078_c2_g1	-1.13505	0.0417916	--
TRINITY_DN42918_c0_g1	6.13273	0.0498406	Solute carrier family 35 member F4	SLC35F4
TRINITY_DN44668_c2_g1	-4.24183	0.0483918	--
TRINITY_DN56319_c3_g2	-1.82074	0.000860132	--
TRINITY_DN54439_c1_g1	-1.25733	0.010396	--
TRINITY_DN34479_c0_g2	-3.33719	3.2559e-08	Supervillin	SVIL
TRINITY_DN51101_c1_g2	-1.79405	0.0293326	E3 ubiquitin-protein ligase MGRN1	MGRN1
TRINITY_DN44382_c1_g2	1.71219	0.000525153	Tryptophan--tRNA ligase, cytoplasmic	WARS
TRINITY_DN44488_c2_g2	-4.1383	0.0389208	--
TRINITY_DN49418_c0_g1	-1.83485	0.000407303	TBC1 domain family member 15	TBC1D15
TRINITY_DN45555_c3_g6	1.60065	0.0396315	Alpha-sarcoglycan	SGCA
TRINITY_DN51074_c0_g1	-3.53141	6.58328e-06	Translin-associated factor X-interacting protein 1	TSNAXIP1
TRINITY_DN51074_c0_g2	-3.86461	0.0152627	Translin-associated factor X-interacting protein 1	TSNAXIP1
TRINITY_DN42998_c2_g1	-3.63666	1.71642e-05	Actin-binding LIM protein 2	ABLIM2
TRINITY_DN31530_c0_g1	1.5166	0.0481629	FRAS1-related extracellular matrix protein 2	FREM2
TRINITY_DN37031_c1_g2	-4.39912	1.98785e-19	--
TRINITY_DN52585_c2_g2	-1.39937	0.0391356	--
TRINITY_DN51262_c1_g1	1.535	0.00184907	Calpain-5	CAPN5
TRINITY_DN39820_c2_g1	3.31754	0.0120398	--
TRINITY_DN50719_c0_g1	-2.53094	4.70095e-07	Twinkle protein, mitochondrial	PEO1
TRINITY_DN48282_c0_g3	1.93839	0.000823921	Translocating chain-associated membrane protein 1-like 1	TRAM1L1
TRINITY_DN38151_c0_g2	2.52211	0.0119838	Transcription factor Sox-11-B	SOX11-B
TRINITY_DN47385_c0_g1	-1.3263	0.0433691	Adenosine deaminase	ADA
TRINITY_DN47038_c8_g3	-3.08652	0.0335787	--
TRINITY_DN41290_c0_g3	-2.92225	0.0181818	--
TRINITY_DN45994_c4_g3	-1.96767	0.000629546	Protein-lysine methyltransferase METTL21E	METTL21E
TRINITY_DN45994_c4_g1	1.68984	0.00168551	Protein-lysine methyltransferase METTL21E	METTL21E
TRINITY_DN49458_c1_g1	-6.02187	7.87839e-37	6-phosphofructo-2-kinase/fructose-2,6-bisphosphatase 4	PFKFB4
TRINITY_DN48622_c2_g1	1.75909	0.0017262	Transmembrane protein 208	TMEM208
TRINITY_DN48636_c0_g1	-3.72782	0.00250465	Actin-binding Rho-activating protein	ABRA
TRINITY_DN43681_c2_g1	-2.40524	2.27991e-07	DnaJ homolog subfamily B member 6	DNAJB6
TRINITY_DN43746_c0_g1	-1.54544	0.010396	--
TRINITY_DN45734_c0_g1	1.58666	0.00384327	Popeye domain-containing protein 2	POPDC2
TRINITY_DN48575_c0_g1	-1.85745	0.000589423	Protein-L-isoaspartate O-methyltransferase domain-containing protein 2	PCMTD2
TRINITY_DN45044_c6_g6	3.60581	0.010974	--
TRINITY_DN45044_c6_g1	5.98494	0.000216243	--
TRINITY_DN45427_c0_g1	2.8773	0.0287456	Histone chaperone asf1b-A	ASF1BA
TRINITY_DN45427_c0_g3	1.60356	0.0221568	Histone chaperone asf1b-B	ASF1BB
TRINITY_DN50629_c1_g7	2.98403	0.000260818	RAC-alpha serine/threonine-protein kinase	AKT1
TRINITY_DN47871_c2_g1	-2.84875	2.09565e-11	Parvalbumin-7	PVALB7
TRINITY_DN47871_c2_g2	-2.83839	5.86613e-12	--
TRINITY_DN47871_c2_g4	-3.04204	7.72976e-08	--
TRINITY_DN38456_c0_g1	1.47249	0.00354823	Superoxide dismutase [Cu-Zn]	SOD1
TRINITY_DN52071_c3_g3	3.47668	1.65935e-05	--
TRINITY_DN39951_c2_g1	6.74235	1.2924e-07	Zinc finger protein 429	ZNF429
TRINITY_DN46090_c5_g1	1.67699	0.00944184	Protein FAM46C	FAM46C
TRINITY_DN46176_c0_g1	1.66626	0.003965	Threonine--tRNA ligase, cytoplasmic	TARS
TRINITY_DN45368_c1_g2	2.98337	0.00545959	--
TRINITY_DN45124_c3_g1	-7.41324	0.00414354	--
TRINITY_DN45256_c0_g1	-1.31842	0.00246241	Ankyrin repeat and SOCS box protein 2	ASB2
TRINITY_DN38204_c4_g2	1.28312	0.0194368	60S ribosomal protein L5-A	RPL5-A
TRINITY_DN56198_c4_g1	-2.52016	1.72535e-08	Lymphocyte antigen 75	LY75
TRINITY_DN44153_c2_g1	-2.18747	0.0160991	Histone-lysine N-methyltransferase EZH2	EZH2
TRINITY_DN42888_c6_g1	-1.80919	0.00422065	LINE-1 reverse transcriptase homolog
TRINITY_DN48003_c1_g1	-1.80173	0.00951574	Short-chain specific acyl-CoA dehydrogenase, mitochondrial	ACADS
TRINITY_DN56283_c2_g1	2.50095	0.00146117	--
TRINITY_DN55271_c1_g1	-1.82128	0.010396	--
TRINITY_DN38742_c0_g1	4.33705	0.00726754	3-hydroxy-3-methylglutaryl-coenzyme A reductase	HMGCR
TRINITY_DN54877_c1_g1	-4.94639	1.39574e-30	Calcium-binding and coiled-coil domain-containing protein 1	CALCOCO1
TRINITY_DN41307_c0_g2	-1.49296	0.00876585	Neurotrypsin	PRSS12
TRINITY_DN46442_c0_g2	1.72817	0.0316144	Flap endonuclease 1	FEN1
TRINITY_DN54194_c0_g2	1.37469	0.0232103	Methionine synthase	MTR
TRINITY_DN51651_c2_g5	-3.66456	0.0257053	--
TRINITY_DN40986_c0_g1	-2.12822	7.89194e-05	GTP-binding protein 2	GTPBP2
TRINITY_DN55635_c1_g2	-1.88347	0.000550104	Uncharacterized protein KIAA1671	KIAA1671
TRINITY_DN54342_c1_g3	-3.3757	8.68086e-11	--
TRINITY_DN54342_c1_g4	-3.99073	0.00235714	--
TRINITY_DN45377_c3_g1	-2.14325	0.0187487	Basement membrane-specific heparan sulfate proteoglycan core protein	HSPG2
TRINITY_DN48805_c1_g1	2.11292	4.80866e-05	Ubiquitin carboxyl-terminal hydrolase isozyme L5	UCHL5
TRINITY_DN47635_c1_g3	3.48713	3.42427e-10	--
TRINITY_DN47518_c2_g2	2.05335	0.0355314	--
TRINITY_DN43234_c2_g2	-2.68252	0.0261067	Estrogen-related receptor gamma	ESRRG
TRINITY_DN45626_c3_g1	1.83541	0.0208034	Nuclear transport factor 2	NUTF2
TRINITY_DN52248_c2_g1	-3.5544	3.53258e-12	Tripartite motif-containing protein 59	TRIM59
TRINITY_DN53062_c2_g1	2.48206	6.42436e-09	Tubulin beta-4 chain	TUBB4
TRINITY_DN53062_c2_g5	2.62723	0.00607836	Tubulin beta-5 chain
TRINITY_DN53062_c2_g7	3.68659	0.00333292	Tubulin beta-6 chain	TUBB6
TRINITY_DN51613_c1_g1	4.74373	1.37292e-09	Dipeptidyl peptidase 3	DPP3
TRINITY_DN51613_c1_g2	4.52493	2.32932e-06	Dipeptidyl peptidase 3	DPP3
TRINITY_DN52950_c1_g1	-1.15486	0.023289	Hypoxia-inducible factor 1-alpha inhibitor	HIF1AN
TRINITY_DN44083_c1_g1	2.37068	0.0238713	--
TRINITY_DN56701_c4_g2	-2.40953	0.00746175	Myosin-11 (Fragments)	MYH11
TRINITY_DN45412_c9_g1	-1.62595	0.00917811	--
TRINITY_DN55859_c4_g1	-3.17009	3.31877e-10	--
TRINITY_DN43898_c1_g2	-4.38038	0.000449351	--
TRINITY_DN43898_c1_g3	-6.56147	0.00995798	--
TRINITY_DN46277_c3_g1	-1.94461	0.00546699	Actin, alpha skeletal muscle	ACTA1
TRINITY_DN46277_c3_g3	4.98143	1.36232e-07	Actin, alpha cardiac
TRINITY_DN52946_c1_g2	2.19562	7.07437e-05	Inosine-uridine preferring nucleoside hydrolase	NSNH
TRINITY_DN49904_c0_g1	1.57774	0.0225581	Serine/threonine-protein kinase VRK1	VRK1
TRINITY_DN54087_c2_g4	1.38476	0.00387614	Tubulin alpha chain
TRINITY_DN54087_c2_g1	3.81077	9.44406e-07	Tubulin alpha-1B chain
TRINITY_DN41469_c3_g4	-1.60602	0.000312517	Phosphoinositide-3-kinase-interacting protein 1	PIK3IP1
TRINITY_DN46110_c3_g1	-1.82009	0.0117448	Zinc finger MIZ domain-containing protein 2	ZMIZ2
TRINITY_DN45789_c2_g2	2.6378	5.59756e-05	--
TRINITY_DN53725_c1_g1	1.55942	0.00107685	Protein FAM46A	FAM46A
TRINITY_DN53725_c1_g2	1.3899	0.0296803	Protein FAM46A	FAM46A
TRINITY_DN41544_c2_g1	1.38132	0.0159995	Selenoprotein T	SELT
TRINITY_DN42968_c1_g2	1.41033	0.0116881	Uncharacterized protein CXorf21 homolog
TRINITY_DN31502_c0_g1	-4.79391	0.0341523	--
TRINITY_DN55832_c1_g1	-2.64035	4.49585e-06	Serine/threonine-protein kinase haspin	GSG2
TRINITY_DN42980_c6_g2	1.48205	0.0215124	Prefoldin subunit 6	PFDN6
TRINITY_DN56810_c2_g5	-1.70356	0.000663287	NAD(P) transhydrogenase, mitochondrial	NNT
TRINITY_DN42149_c1_g1	-2.75326	1.59387e-06	Myosin light chain 4	MYL4
TRINITY_DN52560_c0_g1	1.53043	0.00502288	Retinal dehydrogenase 2	ALDH1A2
TRINITY_DN39984_c1_g2	-2.9063	9.85608e-10	Cbp/p300-interacting transactivator 2	CITED2
TRINITY_DN44304_c2_g2	2.99694	0.00017577	3-keto-steroid reductase	HSD17B7
TRINITY_DN49433_c0_g1	3.11312	0.00555645	--
TRINITY_DN55808_c1_g2	2.35811	5.56707e-07	Cadherin-15	CDH15
TRINITY_DN47244_c2_g1	2.46829	1.14407e-06	Protein myomaker	TMEM8C
TRINITY_DN48901_c0_g1	1.64154	0.0166162	Cytosolic non-specific dipeptidase	CNDP2
TRINITY_DN54530_c1_g3	2.11794	0.0424486	Phospholipid scramblase 2	PLSCR2
TRINITY_DN50500_c2_g4	-3.39486	0.0390524	Ryanodine receptor 1	RYR1
TRINITY_DN36512_c0_g3	-1.59152	0.037287	Very long-chain specific acyl-CoA dehydrogenase, mitochondrial	ACADVL
TRINITY_DN49287_c0_g2	1.83112	0.0433691	Dolichol-phosphate mannosyltransferase subunit 3	DPM3
TRINITY_DN39033_c5_g1	-1.77078	0.00422276	--
TRINITY_DN52266_c1_g1	1.41027	0.024669	Hyccin	FAM126A
TRINITY_DN43013_c0_g4	5.68113	0.00142829	--
TRINITY_DN47421_c2_g1	2.13468	5.82961e-07	MARCKS-related protein	MARCKSL1
TRINITY_DN40064_c2_g2	1.45514	0.00318321	60S ribosomal protein L8	RPL8
TRINITY_DN40064_c2_g1	1.31956	0.0208135	60S ribosomal protein L8	RPL8
TRINITY_DN52764_c0_g1	4.01024	0.0128758	--
TRINITY_DN52924_c0_g2	-2.11093	0.0451064	Tumor necrosis factor receptor superfamily member 21	TNFRSF21
TRINITY_DN34282_c0_g1	2.62649	0.000338569	Diamine acetyltransferase 2	SAT2
TRINITY_DN53669_c0_g1	1.88763	0.00205762	A disintegrin and metalloproteinase with thrombospondin motifs 3	ADAMTS3
TRINITY_DN45585_c3_g1	-4.39143	3.23502e-09	Carnitine O-palmitoyltransferase 1, muscle isoform	CPT1B
TRINITY_DN55840_c4_g1	-1.64519	0.0129627	Rho guanine nucleotide exchange factor 28	ARHGEF28
TRINITY_DN51829_c1_g1	1.21019	0.0203655	PEST proteolytic signal-containing nuclear protein	PCNP
TRINITY_DN50899_c0_g5	2.04187	1.33684e-05	Heat shock cognate 70 kDa protein	HSC71
TRINITY_DN50467_c1_g1	-1.21325	0.0131184	Transitional endoplasmic reticulum ATPase	VCP
TRINITY_DN50467_c1_g2	-1.13705	0.0326598	Transitional endoplasmic reticulum ATPase	VCP
TRINITY_DN46847_c0_g1	-3.19774	4.66496e-13	--
TRINITY_DN40914_c1_g1	1.9311	0.00035037	--
TRINITY_DN33304_c1_g1	-2.41115	0.00100888	Unconventional myosin-XVIIIb	MYO18B
TRINITY_DN46133_c0_g3	-2.52508	3.56052e-09	--
TRINITY_DN52259_c0_g1	1.7059	0.000993393	Lipase maturation factor 2	LMF2
TRINITY_DN46316_c3_g5	3.85712	0.0422079	--
TRINITY_DN43855_c2_g1	2.9978	0.00334425	Fibroblast growth factor receptor-like 1	FGFRL1
TRINITY_DN53407_c0_g2	-2.11029	0.000578372	--
TRINITY_DN41853_c0_g4	-3.22321	1.323e-05	--
TRINITY_DN45550_c4_g2	3.7158	0.000400855	--
TRINITY_DN38072_c0_g1	-2.59529	0.000923038	--
TRINITY_DN45552_c0_g1	-2.11853	0.000232771	WAS/WASL-interacting protein family member 3	WIPF3
TRINITY_DN56181_c2_g2	2.41531	1.37078e-07	Supervillin	SVIL
TRINITY_DN53423_c0_g2	-1.51234	0.0349797	Inositol hexakisphosphate and diphosphoinositol-pentakisphosphate kinase 1	PPIP5K1
TRINITY_DN53423_c0_g4	-2.36927	0.0134048	Inositol hexakisphosphate and diphosphoinositol-pentakisphosphate kinase 2	PPIP5K2
TRINITY_DN56607_c0_g1	-2.22518	0.0390524	--
TRINITY_DN41348_c0_g1	5.03459	0.0055801	--
TRINITY_DN47353_c0_g1	-2.94284	0.000667543	--
TRINITY_DN51809_c1_g1	1.8284	0.00427741	SWI/SNF-related matrix-associated actin-dependent regulator of chromatin subfamily D member 3	SMARCD3
TRINITY_DN54747_c0_g1	2.23344	0.00351042	A disintegrin and metalloproteinase with thrombospondin motifs 17	ADAMTS17
TRINITY_DN39224_c0_g1	2.23649	0.0117478	Inhibitor of growth protein 5	ING5
TRINITY_DN53181_c1_g4	-3.79484	2.94362e-13	Forkhead box protein O3	FOXO3
TRINITY_DN44667_c0_g3	5.26853	0.00180826	--
TRINITY_DN53181_c1_g1	-3.7167	2.03116e-16	Forkhead box protein O1-A	FOXO1A
TRINITY_DN53181_c1_g2	-3.48915	8.91024e-08	Forkhead box protein O3	FOXO3
TRINITY_DN55014_c1_g1	2.20507	0.000716177	A disintegrin and metalloproteinase with thrombospondin motifs 16	ADAMTS16
TRINITY_DN37733_c0_g1	3.6558	1.67671e-05	Ankycorbin	RAI14
TRINITY_DN47334_c0_g2	2.48512	0.00702203	Protein CASC5	CASC5
TRINITY_DN44273_c0_g1	3.78554	6.06818e-05	Deoxycytidine kinase	DCK
TRINITY_DN43009_c3_g2	7.13986	0.000653678	--
TRINITY_DN43009_c3_g1	5.85256	0.00502288	--
TRINITY_DN39830_c0_g5	-2.6346	0.0296689	--
TRINITY_DN52070_c3_g1	1.65031	0.000321626	Ankyrin repeat and fibronectin type-III domain-containing protein 1	ANKFN1
TRINITY_DN38443_c0_g1	4.68126	1.57018e-05	Cell division cycle-associated 7-like protein	CDCA7L
TRINITY_DN39005_c5_g2	-3.38541	0.0214601	--
TRINITY_DN55759_c2_g2	-3.03486	2.00689e-09	Disabled homolog 2	DAB2
TRINITY_DN55759_c2_g1	-3.81905	2.02326e-09	Disabled homolog 2	DAB2
TRINITY_DN41949_c1_g1	-3.24248	0.0251715	--
TRINITY_DN45787_c3_g1	-7.52766	4.5588e-33	--
TRINITY_DN55717_c2_g1	1.80317	0.00372403	C-type mannose receptor 2	MRC2
TRINITY_DN44331_c0_g1	3.05984	0.0153981	Inner centromere protein	INCENP
TRINITY_DN41857_c1_g1	2.56441	4.98962e-08	--
TRINITY_DN54979_c0_g3	-1.53239	0.0249879	--
TRINITY_DN53583_c0_g1	-2.19	0.00111693	Poly [ADP-ribose] polymerase 6	PARP6
TRINITY_DN43225_c2_g1	1.42477	0.0457649	Proteasome activator complex subunit 1	PSME1
TRINITY_DN47211_c2_g1	1.91584	0.0388924	Kelch-like protein 23	KLHL23
TRINITY_DN46763_c3_g2	1.83769	0.0123751	Leucine-rich repeat-containing protein 47	LRRC47
TRINITY_DN40155_c6_g1	2.14269	0.0102569	--
TRINITY_DN45911_c0_g2	-5.51075	9.42343e-33	Mitochondrial uncoupling protein 2	UCP2
TRINITY_DN52275_c0_g1	-1.90212	0.000212315	GTP-binding protein 2	GTPBP2
TRINITY_DN44470_c0_g1	2.83537	0.000918091	Nucleolar and spindle-associated protein 1	NUSAP1
TRINITY_DN52275_c0_g6	-2.22653	3.76201e-06	GTP-binding protein 2	GTPBP2
TRINITY_DN38662_c4_g6	-6.17326	0.0416557	--
TRINITY_DN49376_c2_g4	2.41491	0.000141075	--
TRINITY_DN52283_c4_g2	-1.50114	0.0475789	Inactive phospholipase C-like protein 2	PLCL2
TRINITY_DN41049_c3_g1	1.1469	0.0448522	40S ribosomal protein S3	RPS3
TRINITY_DN45040_c2_g1	-2.38321	0.00593921	--
TRINITY_DN39375_c1_g3	-3.32412	1.66207e-05	--
TRINITY_DN40167_c1_g1	3.4985	0.0105269	--
TRINITY_DN52228_c3_g4	3.2139	2.23607e-06	--
TRINITY_DN47064_c1_g2	-2.9083	3.5179e-05	Carbohydrate sulfotransferase 8	CHST8
TRINITY_DN33217_c0_g1	3.11336	0.0305988	Matrix-remodeling-associated protein 5	MXRA5
TRINITY_DN43027_c0_g1	2.22279	0.00502288	cAMP-dependent protein kinase inhibitor alpha	PKIA
TRINITY_DN56131_c1_g3	-1.20543	0.0134004	--
TRINITY_DN56131_c1_g1	-2.45742	8.66618e-05	--
TRINITY_DN47722_c0_g2	-3.61197	0.0143993	--
TRINITY_DN52964_c4_g1	-4.20572	0.00546558	--
TRINITY_DN48236_c2_g1	-2.04528	1.87668e-06	--
TRINITY_DN45741_c1_g3	2.30026	1.83456e-05	Signal recognition particle receptor subunit beta	SRPRB
TRINITY_DN56278_c3_g1	-2.55734	9.08097e-05	Ankyrin-1	ANK1
TRINITY_DN40196_c1_g1	1.96753	8.3433e-05	FERM domain-containing protein 5	FRMD5
TRINITY_DN38329_c0_g1	-3.46184	5.52663e-10	--
TRINITY_DN29549_c0_g1	2.70291	4.3182e-08	--
TRINITY_DN45211_c4_g2	2.21982	0.00931143	Transcriptional regulator Myc-2	MYCB
TRINITY_DN44680_c2_g1	-6.83442	5.12223e-07	--
TRINITY_DN53815_c0_g1	3.96051	0.000881647	Structural maintenance of chromosomes protein 2	SMC2
TRINITY_DN53815_c0_g2	2.20551	0.0098695	Structural maintenance of chromosomes protein 2	SMC2
TRINITY_DN34778_c0_g1	-2.97071	0.0222929	F-box only protein 48	FBXO48
TRINITY_DN46526_c1_g4	-2.28194	2.27729e-05	--
TRINITY_DN55838_c3_g2	1.33526	0.0213955	Glypican-5	GPC5
TRINITY_DN51789_c0_g1	-1.733	0.0183386	Solute carrier family 12 member 7	SLC12A7
TRINITY_DN43432_c1_g1	3.95663	0.00638268	NTF2-related export protein 2	NXT2
TRINITY_DN53525_c2_g2	-1.9399	0.0347886	--
TRINITY_DN47569_c0_g1	2.71864	0.00430287	--
TRINITY_DN54042_c0_g1	-2.39752	0.00131343	Neuroblast differentiation-associated protein AHNAK	AHNAK
TRINITY_DN50981_c3_g1	1.29497	0.0284811	Cardiomyopathy-associated protein 5	CMYA5
TRINITY_DN43277_c2_g4	-3.91862	0.000114996	Cardiac phospholamban	PLN
TRINITY_DN52810_c0_g1	-1.6445	0.000391725	Transportin-3	TNPO3
TRINITY_DN42777_c1_g1	1.48053	0.00737462	Transmembrane and coiled-coil domain-containing protein 1	TMCO1
TRINITY_DN52073_c1_g2	2.17894	3.14654e-06	BAG family molecular chaperone regulator 2	BAG2
TRINITY_DN49731_c0_g1	1.77822	0.00175723	Synaptotagmin-1	SYT1
TRINITY_DN36319_c0_g1	4.1124	1.62924e-06	Haloacid dehalogenase-like hydrolase domain-containing protein 2	HDHD2
TRINITY_DN46919_c0_g1	3.12441	0.0342921	Protein downstream neighbor of son homolog	DONSON
TRINITY_DN41240_c10_g1	1.59348	0.00572033	28S ribosomal protein S27, mitochondrial	MRPS27
TRINITY_DN49690_c0_g1	-2.46839	0.0097835	--
TRINITY_DN38414_c0_g1	-8.70015	0.0219179	1,25-dihydroxyvitamin D(3) 24-hydroxylase, mitochondrial	CYP24A1
TRINITY_DN40581_c3_g2	2.20279	0.00752913	--
TRINITY_DN42352_c0_g1	2.52738	0.00499803	G2/mitotic-specific cyclin-B1	CCNB1
TRINITY_DN46535_c0_g2	-1.9543	0.000401702	3-hydroxyisobutyrate dehydrogenase, mitochondrial	HIBADH
TRINITY_DN53940_c0_g3	3.52002	0.00439727	3-hydroxy-3-methylglutaryl-coenzyme A reductase	HMGCR
TRINITY_DN53940_c0_g1	7.75624	5.08184e-16	3-hydroxy-3-methylglutaryl-coenzyme A reductase	HMGCR
TRINITY_DN42413_c0_g1	-1.78893	0.0175876	--
TRINITY_DN45625_c1_g5	-4.43384	5.28202e-16	--
TRINITY_DN56919_c5_g2	-1.27973	0.00529646	Ankyrin repeat and SOCS box protein 2	ASB2
TRINITY_DN54275_c2_g1	1.89052	2.9207e-05	Dystroglycan	DAG1
TRINITY_DN42988_c3_g1	-1.67294	0.00240368	--
TRINITY_DN53577_c0_g1	-1.51967	0.00420997	Zinc fingers and homeoboxes protein 3	ZHX3
TRINITY_DN53577_c0_g3	-1.5462	0.0118387	Zinc fingers and homeoboxes protein 3	ZHX3
TRINITY_DN55766_c1_g1	-1.6637	0.000465036	Insulin receptor substrate 1	IRS1
TRINITY_DN43582_c0_g1	-1.4835	0.0038112	--
TRINITY_DN41452_c2_g2	1.38347	0.00683485	--
TRINITY_DN44188_c1_g1	-2.42666	0.00782837	--
TRINITY_DN44160_c3_g1	3.5219	3.18846e-09	--
TRINITY_DN52205_c0_g1	2.85928	3.75138e-06	TLR4 interactor with leucine rich repeats	TRIL
TRINITY_DN56181_c2_g1	2.4416	1.23904e-07	Supervillin	SVIL
TRINITY_DN51607_c0_g1	-1.57241	0.00164515	Pre-mRNA-processing factor 17	CDC40
TRINITY_DN46456_c1_g1	1.8003	0.000419016	ER lumen protein-retaining receptor 2	KDELR2
TRINITY_DN49453_c1_g3	2.30381	0.0227618	Protein O-linked-mannose beta-1,4-N-acetylglucosaminyltransferase 2	POMGNT2
TRINITY_DN43018_c0_g1	-3.25575	5.6566e-07	Protein phosphatase Slingshot homolog 2	SSH2
TRINITY_DN43378_c0_g2	-3.30942	4.37244e-15	--
TRINITY_DN55667_c1_g1	1.92817	0.000289352	Collagen alpha-1(XXVI) chain	COL26A1
TRINITY_DN55667_c1_g2	2.23656	0.00506634	--
TRINITY_DN47841_c10_g6	-1.73455	0.00584751	--
TRINITY_DN45681_c1_g5	-6.30053	0.0256332	--
TRINITY_DN56544_c6_g1	-1.44214	0.0175488	MAP kinase-activating death domain protein	MADD
TRINITY_DN38377_c3_g1	-3.23043	0.0188008	--
TRINITY_DN50850_c2_g1	1.68452	0.0132398	Arylsulfatase J	ARSJ
TRINITY_DN45680_c3_g3	-2.82936	0.0107308	--
TRINITY_DN46078_c2_g3	-4.25609	9.01625e-08	--
TRINITY_DN44559_c1_g6	-1.67723	0.000620806	--
TRINITY_DN44642_c5_g1	2.23781	0.00306807	--
TRINITY_DN48748_c0_g1	-1.7523	0.00675688	Lysosomal-associated transmembrane protein 4B	LAPTM4B
TRINITY_DN43258_c6_g2	-5.53048	5.00332e-06	--
TRINITY_DN44709_c1_g1	1.63179	0.00134338	Myosin regulatory light chain RLC-A	RLC-A
TRINITY_DN53138_c5_g1	2.16404	0.0480837	--
TRINITY_DN40529_c1_g1	-2.35455	6.36807e-08	Limb region 1 protein homolog	LMBR1
TRINITY_DN53187_c3_g2	2.12671	0.000142419	--
TRINITY_DN44472_c4_g2	2.48066	0.0056278	Supervillin	SVIL
TRINITY_DN54729_c1_g2	1.55922	0.0008053	Myogenin	MYOG
TRINITY_DN41401_c0_g2	2.02382	0.000405792	Transcriptional regulator Myc-2	MYCB
TRINITY_DN43884_c2_g1	-1.11871	0.00818454	Myosin heavy chain, fast skeletal muscle
TRINITY_DN36802_c0_g1	4.47886	4.51803e-07	--
TRINITY_DN46005_c2_g3	-7.48302	2.35322e-05	--
TRINITY_DN51791_c0_g1	2.0134	0.00179083	Uncharacterized protein C10orf71	C10ORF71
TRINITY_DN51791_c0_g2	2.38551	0.000318851	--
TRINITY_DN46248_c1_g5	2.94245	6.26585e-07	Integral membrane protein GPR180	GPR180
TRINITY_DN56635_c9_g1	-4.67337	1.06595e-06	--
TRINITY_DN51092_c0_g2	-1.46496	0.0126906	Cathepsin F	CTSF
TRINITY_DN51092_c0_g3	-1.80195	0.000326709	Cathepsin F	CTSF
TRINITY_DN51086_c2_g1	1.88197	4.1754e-05	Troponin T, fast skeletal muscle isoforms	TNNT3
TRINITY_DN39262_c9_g1	-3.81959	5.83532e-05	--
TRINITY_DN49850_c5_g1	7.53746	0.0170487	Neurolysin, mitochondrial	NLN
TRINITY_DN48377_c0_g1	3.37992	6.54864e-14	Cystathionine beta-synthase	CBS
TRINITY_DN38551_c4_g1	2.99972	5.0389e-12	X-box-binding protein 1	XBP1
TRINITY_DN43880_c2_g2	2.09093	0.00882041	--
TRINITY_DN40243_c1_g1	2.78919	0.000653678	--
TRINITY_DN51264_c0_g3	-2.75821	0.0222453	Ankyrin repeat and SOCS box protein 14	ASB14
TRINITY_DN56588_c3_g1	-1.70606	0.000466779	Ankyrin repeat and SOCS box protein 2	ASB2
TRINITY_DN55003_c1_g5	2.9954	1.86631e-06	MKL/myocardin-like protein 1	MKL1
TRINITY_DN41658_c1_g1	3.55825	1.52129e-07	Tubulin beta chain	TUBB
TRINITY_DN43190_c0_g3	-1.94969	0.00100888	--
TRINITY_DN45620_c0_g1	2.72135	6.48093e-08	Short-chain dehydrogenase/reductase 3	DHRS3
TRINITY_DN47844_c0_g1	3.25955	0.000121622	Krueppel-like factor 13	KLF13
TRINITY_DN46441_c1_g1	1.67578	0.0208123	Spermidine synthase	SRM
TRINITY_DN43713_c0_g1	2.18785	0.0181585	Phospholipase D1	PLD1
TRINITY_DN44863_c0_g1	1.9487	0.000150373	Eukaryotic translation elongation factor 1 epsilon-1	EEF1E1
TRINITY_DN55609_c1_g2	1.61503	0.0154443	Probable dimethyladenosine transferase	DIMT1
TRINITY_DN43550_c0_g1	-1.49329	0.0353732	Sodium/potassium-transporting ATPase subunit beta-233	ATNB233
TRINITY_DN46760_c1_g3	-6.64808	0.00608079	--
TRINITY_DN54685_c0_g1	2.85485	0.000735305	Integrin alpha-6	ITGA6
TRINITY_DN54685_c0_g2	3.35391	0.00654992	Integrin alpha-6	ITGA6
TRINITY_DN49864_c1_g1	1.27518	0.0223964	Tubulin-folding cofactor B	TBCB
TRINITY_DN55306_c0_g1	2.43985	3.42418e-08	Peptidyl-prolyl cis-trans isomerase FKBP4	FKBP4
TRINITY_DN48244_c0_g3	-1.71846	0.0360883	Mucolipin-1	MCOLN1
TRINITY_DN47194_c1_g1	-1.35516	0.00719883	--
TRINITY_DN50150_c1_g2	-1.71817	0.0242056	--
TRINITY_DN43845_c1_g8	-4.76871	7.77288e-13	--
TRINITY_DN41863_c0_g2	1.33841	0.0084623	60S ribosomal protein L13	RPL13
TRINITY_DN43845_c1_g1	-5.37126	8.47492e-08	--
TRINITY_DN52873_c2_g1	6.79234	0.0047583	S-adenosylmethionine synthase isoform type-1	MAT1A
TRINITY_DN49458_c1_g2	-5.55783	0.0116863	--
TRINITY_DN42280_c0_g1	2.17819	0.0193791	Lymphokine-activated killer T-cell-originated protein kinase homolog	PBK
TRINITY_DN36155_c0_g2	2.74341	7.77035e-06	Protein dpy-30 homolog	DPY30
TRINITY_DN33353_c0_g1	4.21032	0.0222371	Ubiquitin-conjugating enzyme E2 T	UBE2T
TRINITY_DN44964_c0_g2	2.71389	9.33679e-07	14-3-3 protein gamma-1	YWHAG1
TRINITY_DN37927_c0_g1	3.4487	0.0220925	--
TRINITY_DN42976_c2_g5	1.50722	0.0197553	Suppressor of cytokine signaling 3	SOCS3
TRINITY_DN40859_c4_g6	-1.94344	0.0030148	Myosin heavy chain, fast skeletal muscle
TRINITY_DN53112_c1_g1	3.61717	0.000253982	Lymphoid-specific helicase	HELLS
TRINITY_DN36198_c1_g1	-2.16678	0.0249061	--
TRINITY_DN45833_c5_g1	1.63891	0.000211605	Actin, alpha skeletal muscle	ACTA1
TRINITY_DN56934_c2_g1	1.74933	0.000235507	Dual specificity mitogen-activated protein kinase kinase 6	MAP2K6
TRINITY_DN42962_c1_g2	-1.54318	0.0143841	--
TRINITY_DN54218_c0_g2	-2.2267	3.55089e-07	Synemin	SYNM
TRINITY_DN54218_c0_g1	-2.60272	1.18206e-06	Synemin	SYNM
TRINITY_DN56463_c2_g2	-1.53207	0.0110791	Proteasomal ubiquitin receptor ADRM1	ADRM1B
TRINITY_DN35147_c0_g1	2.14574	0.0461463	--
TRINITY_DN37552_c0_g1	1.37487	0.0231945	--
TRINITY_DN55704_c2_g1	-2.38933	2.49559e-07	Cytosolic purine 5'-nucleotidase	NT5C2
TRINITY_DN56074_c3_g1	-1.62523	0.0133765	--
TRINITY_DN56650_c1_g1	1.24356	0.0305951	Fascin	FSCN1
TRINITY_DN54241_c2_g4	-3.45149	0.036134	--
TRINITY_DN56271_c1_g2	1.88072	0.000779829	Hypoxia up-regulated protein 1	HYOU1
TRINITY_DN49998_c8_g4	-2.02451	0.0311067	--
TRINITY_DN48768_c3_g1	2.3403	6.96024e-05	Thioredoxin domain-containing protein 5	TXNDC5
TRINITY_DN49608_c2_g2	-3.26373	1.66001e-08	--
TRINITY_DN42988_c4_g2	2.56954	0.000126905	UPF0602 protein C4orf47 homolog	ZGC:153146
TRINITY_DN50485_c0_g1	1.47025	0.00510156	Dolichyl-diphosphooligosaccharide--protein glycosyltransferase subunit 1	RPN1
TRINITY_DN52538_c1_g1	-2.50873	0.00124937	Protein-L-isoaspartate O-methyltransferase domain-containing protein 1	PCMTD1
TRINITY_DN51813_c0_g5	-2.20816	0.00454014	Histone-lysine N-methyltransferase EZH1	EZH1
TRINITY_DN40556_c2_g1	-6.27248	0.0268112	--
TRINITY_DN53931_c0_g1	-2.44724	0.00295907	Atypical kinase ADCK3, mitochondrial	ADCK3
TRINITY_DN49652_c0_g1	-1.68825	0.000958256	Transcriptional repressor protein YY1	YY1
TRINITY_DN50970_c0_g1	1.32508	0.0135492	Microtubule-associated protein RP/EB family member 1	MAPRE1
TRINITY_DN54220_c0_g3	-3.17788	8.83773e-09	SH2 domain-containing protein 3C	SH2D3C
TRINITY_DN54220_c0_g5	-2.71873	0.045208	SH2 domain-containing protein 3C	SH2D3C
TRINITY_DN56345_c3_g1	2.85952	6.98524e-12	--
TRINITY_DN54088_c0_g2	3.55061	3.67237e-12	Insulin-induced gene 1 protein	INSIG1
TRINITY_DN54088_c0_g3	3.75468	0.016298	--
TRINITY_DN50922_c5_g1	1.41565	0.00720004	--
TRINITY_DN53290_c2_g1	3.71566	0.0323369	Collagen alpha-5(IV) chain	COL4A5
TRINITY_DN42743_c6_g1	3.45628	0.00320235	--
TRINITY_DN41571_c0_g1	-2.52682	0.000105662	ATP synthase-coupling factor 6, mitochondrial	ATP5J
TRINITY_DN52500_c0_g1	-6.4649	4.2351e-27	Insulin receptor substrate 2	IRS2
TRINITY_DN52500_c0_g2	-7.67108	3.6687e-35	Insulin receptor substrate 2	IRS2
TRINITY_DN47723_c3_g2	1.71481	0.0163317	Apoptosis facilitator Bcl-2-like protein 14	BCL2L14
TRINITY_DN52353_c3_g2	-3.33246	3.78157e-16	Beta-taxilin	TXLNB
TRINITY_DN47091_c2_g1	-2.81527	0.000841962	--
TRINITY_DN39335_c0_g1	3.99895	3.31845e-12	Inosine triphosphate pyrophosphatase	ITPA
TRINITY_DN48799_c0_g1	-3.28666	7.06973e-06	--
TRINITY_DN42872_c3_g1	-8.78314	5.3462e-12	--
TRINITY_DN51149_c0_g1	-1.53037	0.0076376	--
TRINITY_DN51149_c0_g2	-1.61657	0.000977428	Lysosome-associated membrane glycoprotein 1	LAMP1
TRINITY_DN42645_c5_g1	-3.75962	9.01861e-05	--
TRINITY_DN48233_c0_g1	-1.99282	0.0108611	--
TRINITY_DN39669_c1_g1	4.95982	2.04119e-07	Glutathione peroxidase 7	GPX7
TRINITY_DN55139_c0_g3	-2.87435	9.89895e-10	Patatin-like phospholipase domain-containing protein 7	PNPLA7
TRINITY_DN45628_c4_g1	1.40708	0.00717083	rRNA 2'-O-methyltransferase fibrillarin	FBL
TRINITY_DN47978_c0_g1	-1.65806	0.00835311	Solute carrier family 2, facilitated glucose transporter member 1	SLC2A1
TRINITY_DN50817_c0_g1	-1.54538	0.0229806	--
TRINITY_DN38947_c1_g1	2.96886	0.041574	--
TRINITY_DN38947_c1_g3	3.06532	0.0327155	Heat shock 70 kDa protein	HSP70
TRINITY_DN38947_c1_g2	4.24335	0.0383296	--
TRINITY_DN45752_c4_g3	3.06763	4.19615e-12	Histone-lysine N-methyltransferase SMYD1	SMYD1
TRINITY_DN45752_c4_g1	3.35662	5.59311e-12	Histone-lysine N-methyltransferase Smyd1	SMYD1
TRINITY_DN55237_c4_g6	-6.66378	0.00442727	[Pyruvate dehydrogenase (acetyl-transferring)] kinase isozyme 2, mitochondrial	PDK2
TRINITY_DN50429_c5_g1	-2.2118	0.000209529	Zinc finger protein 418	ZNF418
TRINITY_DN43198_c1_g7	-2.29335	3.23394e-07	--
TRINITY_DN39304_c4_g3	-1.3771	0.0139559	--
TRINITY_DN51835_c1_g1	-1.21224	0.0123133	Cold shock domain-containing protein E1	CSDE1
TRINITY_DN48750_c0_g2	2.01898	0.0293326	--
TRINITY_DN56629_c3_g1	-1.98968	0.00106231	--
TRINITY_DN44337_c0_g1	2.03531	5.79941e-05	Pyrroline-5-carboxylate reductase 2	PYCR2
TRINITY_DN53268_c1_g1	-5.80039	0.00315417	--
TRINITY_DN52440_c0_g1	4.35823	1.8509e-22	Serpin H1	SERPINH1
TRINITY_DN45424_c3_g3	-6.55849	0.000911732	--
TRINITY_DN43660_c3_g1	-1.33834	0.00694826	Ankyrin repeat and SOCS box protein 12	ASB12
TRINITY_DN48875_c0_g1	-2.67289	5.18999e-09	--
TRINITY_DN55156_c4_g2	-2.01408	1.19378e-05	NCK-interacting protein with SH3 domain	NCKIPSD
TRINITY_DN55219_c1_g1	-1.69632	0.000198343	Kinectin	KTN1
TRINITY_DN41540_c0_g1	3.95582	1.03289e-09	GTP-binding protein RAD	RRAD
TRINITY_DN51677_c1_g2	1.35885	0.0213301	--
TRINITY_DN38292_c0_g1	-2.57838	0.00349872	Ankyrin-3	ANK3
TRINITY_DN54584_c0_g3	1.74422	0.000470973	DnaJ homolog subfamily B member 1	DNAJB1
TRINITY_DN48614_c8_g1	-4.60729	0.0140269	Potassium channel subfamily T member 1	KCNT1
TRINITY_DN51877_c0_g1	-1.55357	0.0116494	Zinc finger protein 571	ZNF571
TRINITY_DN44825_c2_g2	-1.25665	0.0195111	Ryanodine receptor 1	RYR1
TRINITY_DN44825_c2_g1	-1.25982	0.0135639	Ryanodine receptor 1	RYR1
TRINITY_DN48979_c0_g1	2.6943	0.00598339	Sperm-associated antigen 5	SPAG5
TRINITY_DN50208_c0_g1	1.35267	0.0412255	Vacuolar protein sorting-associated protein 26B	VPS26B
TRINITY_DN44062_c0_g1	1.91418	2.99645e-05	Rab GDP dissociation inhibitor beta	GDI2
TRINITY_DN49279_c7_g3	-2.82934	0.0052543	--
TRINITY_DN47741_c0_g2	2.06665	0.00835311	Heat shock protein HSP 90-beta	HSP90AB1
TRINITY_DN49637_c4_g1	-2.77417	1.41233e-09	Spermine oxidase	SMOX
TRINITY_DN41249_c4_g3	-1.96722	0.000141075	--
TRINITY_DN33112_c0_g1	1.69401	0.00389259	Complement C1q tumor necrosis factor-related protein 3	C1QTNF3
TRINITY_DN42478_c1_g4	1.59293	0.0039333	Betaine--homocysteine S-methyltransferase 1	BHMT
TRINITY_DN42478_c1_g2	-1.52349	0.00325149	--
TRINITY_DN42478_c1_g1	-1.91727	0.00277714	--
TRINITY_DN55690_c1_g1	-2.78242	0.000653678	--
TRINITY_DN42265_c1_g2	4.15065	0.0105525	Dihydropyrimidinase-related protein 5	DPYSL5
TRINITY_DN56624_c7_g1	-1.40584	0.010543	Translational activator GCN1	GCN1L1
TRINITY_DN55052_c1_g2	-3.85969	1.10527e-17	--
TRINITY_DN46159_c0_g1	-1.5205	0.00761173	Poly [ADP-ribose] polymerase 12	PARP12
TRINITY_DN56397_c6_g2	-2.99598	4.05005e-06	RNA-directed DNA polymerase from mobile element jockey	POL
TRINITY_DN46710_c1_g1	-2.61524	0.0207656	Myosin-7	MYH7
TRINITY_DN55295_c1_g1	1.59994	0.0354659	Phosphomannomutase 2	PMM2
TRINITY_DN42284_c2_g1	-2.54332	3.78839e-07	Sorbin and SH3 domain-containing protein 1	SORBS1
TRINITY_DN45542_c0_g1	3.71984	0.000816393	Delta(24)-sterol reductase	DHCR24
TRINITY_DN42240_c0_g3	-3.65015	0.000727851	--
TRINITY_DN50899_c0_g2	2.23798	0.0152716	Heat shock cognate 71 kDa protein	HSPA8
TRINITY_DN50899_c0_g3	1.71977	8.30904e-05	Heat shock cognate 71 kDa protein	HSC70
TRINITY_DN50905_c4_g4	-2.94653	4.69482e-05	Stonustoxin subunit beta
TRINITY_DN43308_c4_g3	-6.79149	0.0030148	--
TRINITY_DN52838_c1_g1	2.72585	4.40767e-07	--
TRINITY_DN55442_c1_g2	-1.74887	0.000332132	--
TRINITY_DN48868_c2_g1	1.97599	0.000717724	Nuclear receptor subfamily 4 group A member 1	NR4A1
TRINITY_DN41647_c0_g2	1.78722	0.0264588	Activin receptor type-1B	ACVR1B
TRINITY_DN47751_c2_g4	-2.98767	0.000112187	[Pyruvate dehydrogenase (acetyl-transferring)] kinase isozyme 4, mitochondrial	PDK4
TRINITY_DN43270_c1_g1	-2.64575	7.82474e-05	--
TRINITY_DN55830_c3_g2	1.87017	0.0109559	UPF0184 protein C9orf16 homolog
TRINITY_DN52681_c1_g1	1.42087	0.0217722	60S ribosomal protein L10-like	RPL10L
TRINITY_DN50459_c0_g1	-1.39949	0.0182632	NAD-dependent protein deacetylase sirtuin-1	SIRT1
TRINITY_DN50459_c0_g2	-2.59251	3.22279e-07	NAD-dependent protein deacetylase sirtuin-1	SIRT1
TRINITY_DN43077_c0_g2	1.83088	0.00175079	U6 snRNA-associated Sm-like protein LSm3	LSM3
TRINITY_DN52355_c1_g4	-2.12611	0.0204342	Chromobox protein homolog 7	CBX7
TRINITY_DN51761_c0_g1	2.2552	7.52382e-05	Kelch-like protein 20	KLHL20
TRINITY_DN52357_c2_g1	-1.70908	0.000381822	55 kDa erythrocyte membrane protein	MPP1
TRINITY_DN49615_c2_g1	1.64409	0.00836519	RNA-binding E3 ubiquitin-protein ligase MEX3C	MEX3C
TRINITY_DN46876_c3_g1	1.63766	0.0148357	Immediate early response 3-interacting protein 1	IER3IP1
TRINITY_DN34886_c0_g1	-2.7666	0.0326558	ATP-binding cassette sub-family A member 1	ABCA1
TRINITY_DN40105_c3_g2	-1.98295	0.00249397	UPF0598 protein C8orf82 homolog
TRINITY_DN50760_c0_g4	-3.93293	0.019311	--
TRINITY_DN38923_c0_g1	2.29437	0.0242581	Rab GDP dissociation inhibitor alpha	GDI1
TRINITY_DN48925_c2_g2	1.46241	0.0434559	--
TRINITY_DN43920_c7_g1	-1.82931	0.00875373	--
TRINITY_DN46370_c0_g1	1.43086	0.0309552	Phosphoglycolate phosphatase	PGP
TRINITY_DN46774_c1_g2	2.20686	0.0271714	--
TRINITY_DN54749_c0_g1	-2.43215	0.00308789	--
TRINITY_DN38559_c0_g1	1.85775	0.00700023	Putative peptidyl-tRNA hydrolase PTRHD1	PTRHD1
TRINITY_DN56677_c9_g1	-1.11367	0.0454769	NK-tumor recognition protein	NKTR
TRINITY_DN41663_c1_g6	-2.04305	8.80831e-05	--
TRINITY_DN51452_c2_g3	7.24924	0.000141153	--
TRINITY_DN51452_c2_g1	7.03168	0.000780091	Troponin T, fast skeletal muscle isoforms	TNNT3
TRINITY_DN55079_c8_g1	1.62268	0.0343248	--
TRINITY_DN53372_c0_g2	-2.13098	4.62441e-06	Spermatogenesis-associated protein 20	SPATA20
TRINITY_DN39638_c0_g2	1.2917	0.0291374	60S ribosomal protein L17	RPL17
TRINITY_DN49926_c0_g1	-2.15135	4.52136e-05	--
TRINITY_DN42432_c0_g1	-2.12151	0.000263982	Protein EURL homolog	EURL
TRINITY_DN46530_c1_g1	-1.92455	0.000861647	--
TRINITY_DN51065_c1_g1	-3.23432	2.94386e-13	DALR anticodon-binding domain-containing protein 3	DALRD3
TRINITY_DN53046_c2_g2	2.1765	0.00039982	Dapper homolog 1	DACT1
TRINITY_DN44893_c0_g1	-2.39974	0.000403799	--
TRINITY_DN36974_c0_g1	-3.34452	1.65764e-05	--
TRINITY_DN40534_c0_g1	-3.95262	0.000575608	AMP deaminase 3	AMPD3
TRINITY_DN43800_c3_g1	-4.95338	0.00275519	--
TRINITY_DN54170_c0_g1	-1.60428	0.0126633	Platelet-derived growth factor receptor alpha	PDGFRA
TRINITY_DN43629_c0_g1	3.12635	6.57444e-09	Heat shock cognate 71 kDa protein	HSPA8
TRINITY_DN50817_c1_g2	-1.66531	0.0323243	Poly(A) RNA polymerase GLD2	PAPD4
TRINITY_DN52590_c1_g2	-1.88497	7.8714e-05	Electron transfer flavoprotein-ubiquinone oxidoreductase, mitochondrial	ETFDH
TRINITY_DN46923_c0_g5	-1.75788	6.06818e-05	Glutathione S-transferase theta-1	GSTT1
TRINITY_DN46923_c0_g3	-2.39643	7.5436e-09	--
TRINITY_DN42591_c4_g2	-1.89894	0.0021457	CD209 antigen-like protein E	CD209E
TRINITY_DN54355_c1_g1	2.0624	0.000186917	Protein shisa-2	SHISA2
TRINITY_DN54355_c1_g2	2.00033	0.00266098	Protein shisa-2	SHISA2
TRINITY_DN42600_c5_g2	1.81669	0.0107308	2-oxoglutarate and iron-dependent oxygenase domain-containing protein 3	OGFOD3
TRINITY_DN47227_c1_g1	1.39553	0.023912	WD repeat-containing protein 5	WDR5
TRINITY_DN56740_c8_g1	-1.40325	0.00675688	Dedicator of cytokinesis protein 9	DOCK9
TRINITY_DN45903_c0_g1	3.37959	9.70351e-05	Zygotic DNA replication licensing factor mcm3	ZMCM3
TRINITY_DN37878_c0_g1	1.32554	0.0188308	40S ribosomal protein S26	RPS26
TRINITY_DN49471_c3_g1	-2.20168	0.00617498	--
TRINITY_DN50085_c2_g1	2.25441	1.736e-05	--
TRINITY_DN40307_c4_g2	2.37698	0.00541911	DNA-(apurinic or apyrimidinic site) lyase	APEX1
TRINITY_DN55874_c1_g1	-1.27367	0.0336936	Insulin receptor	INSR
TRINITY_DN50499_c0_g2	3.87152	0.0020833	--
TRINITY_DN44921_c1_g1	-2.19475	1.02203e-05	--
TRINITY_DN49031_c0_g1	6.38825	0.0395635	Calpain-3	CAPN3
TRINITY_DN44075_c2_g2	-2.01546	0.00803965	Ferritin, heavy subunit
TRINITY_DN45219_c1_g1	1.89899	0.0159839	Collagen alpha-1(I) chain	COL1A1
TRINITY_DN41833_c1_g1	-6.65515	2.04119e-07	6-phosphofructo-2-kinase/fructose-2,6-bisphosphatase 3	PFKFB3
TRINITY_DN29795_c0_g1	-1.47639	0.00313877	39S ribosomal protein L42, mitochondrial	MRPL42
TRINITY_DN55468_c2_g1	1.26998	0.0204629	Phosphatidylinositol 3-kinase regulatory subunit beta	PIK3R2
TRINITY_DN55154_c2_g1	-1.60025	0.0369431	--
TRINITY_DN46402_c4_g3	1.69464	0.0149527	Nuclear receptor ROR-alpha	RORA
TRINITY_DN40436_c0_g1	1.64345	0.00921555	Synaptonemal complex protein SC65	LEPREL4
TRINITY_DN41618_c0_g2	-2.81874	0.0149038	Heterogeneous nuclear ribonucleoprotein L-like	HNRNPLL
TRINITY_DN46772_c5_g4	1.54814	0.00130364	Tubulin alpha chain
TRINITY_DN37767_c0_g1	7.68616	1.51148e-15	Thymosin beta	TMSB
TRINITY_DN52477_c2_g1	1.2407	0.0256332	Gamma-sarcoglycan	SGCG
TRINITY_DN56119_c2_g3	-2.75524	0.000555219	USP6 N-terminal-like protein	USP6NL
TRINITY_DN53776_c0_g2	-2.0662	0.0250049	Microtubule-associated tumor suppressor 1 homolog A	MTUS1A
TRINITY_DN52831_c0_g1	1.65398	0.00417584	Phosphatidylinositol 5-phosphate 4-kinase type-2 alpha	PIP4K2A
TRINITY_DN49591_c2_g1	-1.72828	8.43271e-05	Microtubule-associated proteins 1A/1B light chain 3A	MAP1LC3A
TRINITY_DN52182_c0_g1	2.75546	0.00764052	A disintegrin and metalloproteinase with thrombospondin motifs 12	ADAMTS12
TRINITY_DN53851_c0_g1	1.52667	0.0109658	Rho-related GTP-binding protein RhoG	RHOG
TRINITY_DN39408_c2_g5	-4.21494	0.0149352	--
TRINITY_DN48297_c0_g1	4.49394	0.0158412	Ribonuclease UK114	HRSP12
TRINITY_DN56701_c4_g1	-2.40448	0.00104805	Trichohyalin	TCHH
TRINITY_DN44931_c3_g1	-1.54775	0.00125574	Sorting nexin-16	SNX16
TRINITY_DN44533_c1_g1	1.72639	0.00175708	--
TRINITY_DN40251_c0_g2	2.09956	0.0138847	Transposon TX1 uncharacterized 149 kDa protein
TRINITY_DN56135_c0_g1	2.0306	0.00880923	Abnormal spindle-like microcephaly-associated protein homolog	ASPM
TRINITY_DN47132_c2_g1	-1.54952	0.00246392	ATPase family AAA domain-containing protein 3	ATAD3
TRINITY_DN54826_c0_g1	1.31462	0.0383221	--
TRINITY_DN41081_c4_g1	1.69863	0.00158432	--
TRINITY_DN48377_c0_g2	2.22005	1.05659e-05	Cellular retinoic acid-binding protein 2	CRABP2
TRINITY_DN52924_c0_g1	-2.49203	0.00777156	Tumor necrosis factor receptor superfamily member 21	TNFRSF21
TRINITY_DN56141_c5_g1	2.44981	1.78953e-08	S-adenosylmethionine synthase isoform type-2	MAT2A
TRINITY_DN56241_c7_g1	-1.70793	0.0286989	Receptor tyrosine-protein kinase erbB-3	ERBB3
TRINITY_DN52850_c11_g2	-1.86906	0.000263902	--
TRINITY_DN48689_c0_g3	1.77481	0.0170487	Frizzled-8	FZD8
TRINITY_DN38192_c0_g1	1.54842	0.00476989	Delta-1-pyrroline-5-carboxylate dehydrogenase, mitochondrial	ALDH4A1
TRINITY_DN44319_c1_g1	-1.8455	0.00201131	ADP-ribosylation factor-like protein 5B	ARL5B
TRINITY_DN46443_c2_g1	1.70185	0.00650034	3-hydroxybutyrate dehydrogenase type 2	BDH2
TRINITY_DN56164_c2_g1	-2.4109	1.15244e-07	Phosphatidate phosphatase LPIN1	LPIN1
TRINITY_DN56164_c2_g2	-2.33519	6.56758e-07	Phosphatidate phosphatase LPIN1	LPIN1
TRINITY_DN46391_c6_g2	1.63475	0.0217996	--
TRINITY_DN51997_c1_g3	-2.47158	3.99471e-06	Protein FAM134B	FAM134B
TRINITY_DN51997_c1_g1	-3.5595	0.000576926	Protein FAM134B	FAM134B
TRINITY_DN45416_c0_g1	1.393	0.0153953	ADP-ribosylation factor-like protein 4A	ARL4A
TRINITY_DN49673_c2_g3	-3.4773	0.00279307	--
TRINITY_DN49376_c2_g1	2.55741	8.75002e-06	--
TRINITY_DN47305_c1_g4	1.61696	0.0099953	Neuritin	NRN1
TRINITY_DN53772_c2_g1	-2.9633	0.00029197	--
TRINITY_DN42165_c1_g1	1.86199	0.000699249	UDP-N-acetylglucosamine/UDP-glucose/GDP-mannose transporter	SLC35D2
TRINITY_DN47548_c1_g1	6.33089	0.0279202	--
TRINITY_DN48236_c2_g2	-1.46105	0.00427741	--
TRINITY_DN55189_c5_g1	-1.78172	0.000218581	Dual specificity protein phosphatase 13 isoform A	DUSP13
TRINITY_DN49331_c0_g1	2.6015	7.3168e-07	Cytochrome P450 27C1	CYP27C1
TRINITY_DN37876_c0_g1	-7.39955	0.00060128	--
TRINITY_DN40336_c1_g3	2.35966	0.00316513	Tyrosine-protein kinase fyna	FYNA
TRINITY_DN45044_c6_g3	5.53695	4.67311e-06	--
TRINITY_DN45127_c0_g4	2.06547	0.0321585	--
TRINITY_DN54739_c1_g2	-2.25104	1.0627e-06	Calcium-binding mitochondrial carrier protein SCaMC-3	SLC25A23
TRINITY_DN55584_c1_g1	-1.52088	0.00372646	Four and a half LIM domains protein 1	FHL1
TRINITY_DN46897_c2_g1	1.88758	0.00719311	General transcription factor IIH subunit 3	GTF2H3
TRINITY_DN40065_c1_g5	2.46286	0.0488696	UPF0587 protein C1orf123	C1ORF123
TRINITY_DN23818_c0_g1	-1.75499	0.0191705	Tetranectin	CLEC3B
TRINITY_DN52264_c0_g1	1.70543	0.0016308	Ribonucleoside-diphosphate reductase large subunit	RRM1
TRINITY_DN56506_c5_g1	-2.49604	0.0257731	--
TRINITY_DN53137_c0_g1	-1.48989	0.0499836	Junctional protein associated with coronary artery disease homolog	JCAD
TRINITY_DN48502_c1_g2	1.71259	0.0413858	Cell surface glycoprotein MUC18	MCAM
TRINITY_DN50381_c0_g5	-2.00637	0.0433354	Ankyrin repeat and SOCS box protein 14	ASB14
TRINITY_DN54088_c0_g4	3.95559	0.00279307	--
TRINITY_DN54977_c1_g5	-2.2607	0.00528896	Complement C3	C3
TRINITY_DN54977_c1_g2	-1.90367	0.00432695	Complement C4	C4
TRINITY_DN54977_c1_g3	-2.07857	0.000258284	Complement C3	C3
TRINITY_DN54977_c1_g1	-2.15742	0.00265592	Complement C3 (Fragment)	C3
TRINITY_DN48689_c0_g1	2.10696	0.0263209	Frizzled-8	FZD8
TRINITY_DN46025_c2_g2	1.51417	0.00443144	Eukaryotic translation initiation factor 3 subunit E-B	EIF3EB
TRINITY_DN53154_c1_g1	-1.50946	0.0063928	Cadherin-related family member 5	CDHR5
TRINITY_DN43711_c0_g1	-3.5888	0.00035768	WAP, Kazal, immunoglobulin, Kunitz and NTR domain-containing protein 2	WFIKKN2
TRINITY_DN48804_c0_g1	-4.38266	1.10645e-23	Angiopoietin-related protein 4	ANGPTL4
TRINITY_DN53608_c0_g1	1.17032	0.0466404	Cyclin-dependent kinase 16	CDK16
TRINITY_DN55355_c2_g2	4.66877	0.000915147	Low-density lipoprotein receptor (Fragment)	LDLR
TRINITY_DN44360_c0_g1	-2.88217	0.00338784	Sarcoplasmic/endoplasmic reticulum calcium ATPase 1	ATP2A1
TRINITY_DN33487_c0_g1	-2.0609	0.00236209	Translational activator GCN1	GCN1L1
TRINITY_DN46479_c2_g1	-2.35554	4.92617e-05	--
TRINITY_DN42137_c3_g1	1.11448	0.0364633	40S ribosomal protein S10	RPS10
TRINITY_DN48090_c1_g3	-1.94635	1.65894e-05	--
TRINITY_DN55356_c2_g1	-1.66064	0.000744224	Autophagy-related protein 9A	ATG9A
TRINITY_DN55658_c1_g2	-1.63116	0.0204377	Zinc finger protein 687	ZNF687
TRINITY_DN55658_c1_g1	-2.07937	0.00800797	Zinc finger protein 687	ZNF687
TRINITY_DN46536_c1_g1	-3.23209	0.000470497	--
TRINITY_DN47486_c0_g1	-2.13644	0.00122905	Calcineurin-binding protein cabin-1	CABIN1
TRINITY_DN51663_c1_g3	-1.65317	0.00875373	Cytochrome c oxidase subunit 1	MT-CO1
TRINITY_DN44295_c0_g1	2.01095	0.0110435	Galactosylgalactosylxylosylprotein 3-beta-glucuronosyltransferase 3	B3GAT3
TRINITY_DN51387_c0_g1	1.26662	0.0304196	Calmodulin-1
TRINITY_DN56969_c7_g4	2.18592	0.0412973	Serologically defined colon cancer antigen 3 homolog	SDCCAG3
TRINITY_DN51761_c0_g2	1.95187	0.000944979	Kelch-like protein 20	KLHL20
TRINITY_DN53827_c0_g1	-3.09527	1.49089e-05	Insulin receptor substrate 1-B	IRS1-B
TRINITY_DN51452_c2_g2	3.82491	2.24001e-14	Troponin T, fast skeletal muscle	TNNT3
TRINITY_DN42556_c0_g1	2.03942	0.0120583	Obg-like ATPase 1	OLA1
TRINITY_DN51950_c0_g3	-1.27904	0.0234851	Smoothelin-like protein 2	SMTNL2
TRINITY_DN48138_c1_g1	-2.68596	0.00432977	--
TRINITY_DN37555_c0_g1	4.21968	0.000411704	Chromosome-associated kinesin KIF4A	KIF4A
TRINITY_DN43995_c2_g2	1.16076	0.036798	Caveolin-2	CAV2
TRINITY_DN52145_c3_g4	-4.55389	3.7423e-06	--
TRINITY_DN44754_c1_g2	-2.13928	2.82537e-06	--
TRINITY_DN53752_c0_g1	-1.53861	0.00951278	PX domain-containing protein kinase-like protein	PXK
TRINITY_DN53464_c1_g2	1.67247	0.00869794	--
TRINITY_DN51659_c4_g8	-1.52513	0.0019553	--
TRINITY_DN41169_c1_g2	3.25645	0.00318997	--
TRINITY_DN46646_c1_g1	-3.92197	1.61885e-06	Transmembrane protein 56-B	TMEM56-B
TRINITY_DN38401_c0_g1	2.66537	0.000550316	--
TRINITY_DN41016_c1_g1	-1.79468	0.0243691	--
TRINITY_DN53202_c4_g4	1.33665	0.0167185	Polyubiquitin-B	UBB
TRINITY_DN46373_c0_g2	-2.26973	0.00151969	Glycerol-3-phosphate acyltransferase 3-like	AGPAT9L
TRINITY_DN55355_c2_g1	4.0553	0.00406531	Low-density lipoprotein receptor	LDLR
TRINITY_DN51135_c0_g1	-7.19632	0.000212664	--
TRINITY_DN43150_c0_g1	2.73441	0.012198	N-acetyltransferase ESCO2	ESCO2
TRINITY_DN46632_c0_g8	-5.32985	0.0286989	Protein FAM217B	FAM217B
TRINITY_DN46929_c0_g1	-4.17855	3.88872e-20	Krueppel-like factor 9	KLF9
TRINITY_DN39670_c1_g2	-3.99225	0.010228	--
TRINITY_DN47464_c8_g2	1.67309	0.0382001	--
TRINITY_DN42509_c3_g1	-2.9497	0.000290641	--
TRINITY_DN55514_c3_g2	-2.06053	0.000209529	Protein NRDE2 homolog	NRDE2
TRINITY_DN39222_c3_g1	2.58224	0.0032488	--
TRINITY_DN42323_c8_g1	-2.46702	0.0144205	--
TRINITY_DN48201_c0_g1	-1.57869	0.0297534	WW domain binding protein 1-like	WBP1L
TRINITY_DN50758_c0_g1	3.49676	0.00749234	Sororin	CDCA5-A
TRINITY_DN40629_c0_g1	1.60236	0.00955127	Alcohol dehydrogenase [NADP(+)] B	AKR1A1B
TRINITY_DN51208_c1_g3	2.53823	3.60923e-06	--
TRINITY_DN55421_c3_g2	2.20278	2.9677e-05	Tyrosine-protein phosphatase non-receptor type 11	PTPN11
TRINITY_DN47742_c0_g1	-1.66886	0.0114752	Laminin subunit alpha-2	LAMA2
TRINITY_DN50699_c5_g1	-4.26805	0.0411461	--
TRINITY_DN48298_c0_g2	-1.49025	0.0251876	Leukocyte elastase inhibitor	SERPINB1
TRINITY_DN49615_c1_g2	-6.388	0.0191754	--
TRINITY_DN46083_c2_g1	-2.14796	0.0231545	Eukaryotic translation initiation factor 4E-binding protein 3-like	EIF4EBP3L
TRINITY_DN42578_c1_g7	-3.99016	0.00428619	Carnitine O-palmitoyltransferase 1, liver isoform	CPT1A
TRINITY_DN49500_c1_g3	2.33557	7.58164e-05	Calumenin-B	CALUB
TRINITY_DN56976_c13_g3	-2.42492	1.16685e-07	Supervillin	SVIL
TRINITY_DN56976_c13_g2	-2.68094	2.41514e-09	--
TRINITY_DN56976_c13_g1	-1.66146	0.000135898	Supervillin	SVIL
TRINITY_DN47921_c0_g1	-2.06086	0.0359774	Protein FAM195A	FAM195A
TRINITY_DN52586_c8_g1	-5.28189	0.0406509	--
TRINITY_DN55199_c1_g2	3.08414	4.71279e-08	Myristoylated alanine-rich C-kinase substrate	MARCKS
TRINITY_DN46344_c1_g1	1.70031	0.03549	Guanylate-binding protein 4	GBP4
TRINITY_DN50757_c0_g1	-1.43729	0.00731881	DnaJ homolog subfamily A member 3, mitochondrial	DNAJA3
TRINITY_DN50697_c4_g1	1.35987	0.0119342	Eukaryotic translation initiation factor 5A-1	EIF5A
TRINITY_DN46077_c3_g2	3.46252	0.0390356	--
TRINITY_DN41349_c2_g1	-6.30427	0.0297534	--
TRINITY_DN53806_c1_g4	-8.5848	0.0125458	Kelch-like protein 38	KLHL38
TRINITY_DN53806_c1_g2	-9.57989	7.70447e-18	--
TRINITY_DN46484_c1_g3	1.59826	0.0124742	--
TRINITY_DN56509_c0_g1	-2.47557	0.00117005	Leiomodin-2	LMOD2
TRINITY_DN51583_c3_g1	-2.65129	1.75979e-09	Dihydrolipoyllysine-residue succinyltransferase component of 2-oxoglutarate dehydrogenase complex, mitochondrial	DLST
TRINITY_DN47701_c0_g2	2.59048	8.25059e-05	Hyaluronidase-2	HYAL2
TRINITY_DN52269_c1_g3	-2.39229	4.60096e-05	Monocarboxylate transporter 7	SLC16A6
TRINITY_DN45033_c9_g2	-2.38423	0.000485443	--
TRINITY_DN37128_c0_g1	2.00436	0.00145133	Phosphoserine aminotransferase	PSAT1
TRINITY_DN39982_c4_g1	-2.32904	0.000536111	6-phosphofructo-2-kinase/fructose-2,6-bisphosphatase 4	PFKFB4
TRINITY_DN54054_c0_g1	2.4974	0.00189445	Kinesin-like protein KIF15-A	KIF15-A
TRINITY_DN36822_c0_g1	5.63754	0.0456382	PiggyBac transposable element-derived protein 4	PGBD4
TRINITY_DN56705_c9_g2	-4.96417	4.22335e-27	Proteasome activator complex subunit 4A	PSME4A
TRINITY_DN56705_c9_g4	-5.46338	8.78652e-27	Proteasome activator complex subunit 4A	PSME4A
TRINITY_DN56645_c3_g1	-3.02603	3.60006e-08	--
TRINITY_DN55892_c1_g1	-1.26049	0.0418427	--
TRINITY_DN53094_c0_g2	-2.40325	0.0482531	--
TRINITY_DN49678_c1_g3	-5.20672	1.53268e-14	--
TRINITY_DN41424_c3_g5	2.67424	0.0167062	--
TRINITY_DN47836_c1_g1	-1.55405	0.00946867	--
TRINITY_DN48651_c0_g2	1.53178	0.0186189	LIM domain-binding protein 3	LDB3
TRINITY_DN48259_c0_g1	-1.72128	0.00819692	Hepatic leukemia factor	HLF
TRINITY_DN45849_c0_g1	-1.56153	0.0202918	Zinc finger and BTB domain-containing protein 49	ZBTB49
TRINITY_DN46902_c4_g2	-1.3137	0.0238259	Apoptosis-stimulating of p53 protein 1	PPP1R13B
TRINITY_DN44060_c1_g1	-1.85346	0.0253503	--
TRINITY_DN44918_c0_g1	2.3991	7.81934e-06	Stromal cell-derived factor 2-like protein 1	SDF2L1
TRINITY_DN46544_c0_g2	2.06586	0.000135172	Ribonucleoside-diphosphate reductase subunit M2	RRM2
TRINITY_DN56588_c4_g3	-1.67758	0.000719907	--
TRINITY_DN46432_c1_g1	-2.98888	2.6109e-08	Solute carrier family 25 member 34	SLC25A34
TRINITY_DN40888_c0_g1	3.81358	0.000340524	Peptidyl-prolyl cis-trans isomerase FKBP14	FKBP14
TRINITY_DN46386_c3_g2	-3.2571	0.0433691	Tubulin-specific chaperone cofactor E-like protein	TBCEL
TRINITY_DN49173_c3_g1	-1.46417	0.00122597	Serine incorporator 1	SERINC1
TRINITY_DN55957_c2_g1	-2.18529	0.0130748	--
TRINITY_DN55936_c3_g3	2.34958	0.00665551	--
TRINITY_DN56657_c3_g1	-1.66817	0.0013581	CDK5 regulatory subunit-associated protein 2	CDK5RAP2
TRINITY_DN40683_c1_g1	4.43936	5.70753e-24	Peptidyl-prolyl cis-trans isomerase FKBP1B	FKBP1B
TRINITY_DN35872_c0_g2	6.36954	0.0204498	Protein LBH	LBH
TRINITY_DN52642_c0_g1	2.1748	0.00822141	--
TRINITY_DN47695_c0_g1	-1.7672	0.00375196	G patch domain-containing protein 2	GPATCH2
TRINITY_DN43863_c7_g1	-1.88374	3.93376e-06	Alanine aminotransferase 2-like	GPT2L
TRINITY_DN50559_c0_g1	1.1789	0.0474013	Hyaluronan and proteoglycan link protein 1	HAPLN1
TRINITY_DN54128_c3_g2	-1.66675	0.000400039	Dihydrolipoyllysine-residue acetyltransferase component of pyruvate dehydrogenase complex, mitochondrial	DLAT
TRINITY_DN54128_c3_g4	-1.68721	0.00111693	Dihydrolipoyllysine-residue acetyltransferase component of pyruvate dehydrogenase complex, mitochondrial	DLAT
TRINITY_DN49495_c2_g2	-2.62573	6.47254e-06	Nuclear factor interleukin-3-regulated protein	NFIL3
TRINITY_DN35858_c0_g2	-6.3096	0.0253366	--
TRINITY_DN44771_c0_g1	-2.83606	3.61211e-05	Abhydrolase domain-containing protein 15	ABHD15
TRINITY_DN39026_c1_g1	-6.41124	2.18889e-31	--
TRINITY_DN52040_c1_g3	-2.83207	0.0022016	Nuclear receptor subfamily 1 group D member 2	NR1D2
TRINITY_DN52040_c1_g2	-2.88236	0.0109507	Nuclear receptor subfamily 1 group D member 1	NR1D1
TRINITY_DN50394_c0_g1	1.82422	0.000872909	Endoplasmic reticulum lectin 1	ERLEC1
TRINITY_DN41761_c0_g1	-2.16544	0.000456969	--
TRINITY_DN50567_c4_g3	-2.2851	0.0034893	--
TRINITY_DN50253_c0_g1	-2.04368	7.59214e-06	Death ligand signal enhancer	KIAA0141
TRINITY_DN47664_c0_g1	-2.48286	9.11247e-06	Repressor of RNA polymerase III transcription MAF1 homolog	MAF1
TRINITY_DN52684_c0_g1	2.51033	4.94321e-08	--
TRINITY_DN50710_c1_g2	2.03408	0.000180916	--
TRINITY_DN46705_c1_g1	4.19949	0.000630849	--
TRINITY_DN46917_c1_g1	2.40334	0.000421564	Hepatic leukemia factor	HLF
TRINITY_DN45242_c5_g1	-2.74255	0.0234831	Transitional endoplasmic reticulum ATPase homolog 1	CDC-48.1
TRINITY_DN56687_c8_g1	-1.77137	0.000299105	Cytochrome c oxidase subunit 1	MT-CO1
TRINITY_DN56687_c8_g3	-1.4284	0.0172219	Cytochrome c oxidase subunit 1	MT-CO1
TRINITY_DN50828_c0_g1	-1.55291	0.0493336	F-box only protein 25	FBXO25
TRINITY_DN45325_c6_g2	-3.77758	0.000445906	--
TRINITY_DN39555_c1_g1	2.77825	0.0456825	--
TRINITY_DN48037_c1_g1	-3.25588	0.00731881	Troponin I, slow skeletal muscle	TNNI1
TRINITY_DN40776_c1_g1	2.51954	6.26932e-07	Stathmin	STMN1
TRINITY_DN53280_c1_g1	2.23847	1.07199e-05	EH domain-containing protein 1	EHD1
TRINITY_DN45189_c2_g1	-3.57034	1.49089e-05	--
TRINITY_DN55260_c1_g2	-1.95616	7.9312e-05	--
TRINITY_DN51627_c0_g1	1.5737	0.0150803	Adenylyl cyclase-associated protein 1	CAP1
TRINITY_DN53653_c1_g1	-1.94466	3.85026e-05	Monocarboxylate transporter 6	SLC16A5
TRINITY_DN36118_c0_g1	5.23841	0.00644859	Probable bifunctional methylenetetrahydrofolate dehydrogenase/cyclohydrolase 2	MTHFD2L
TRINITY_DN40799_c0_g1	-2.62908	0.00021333	--
TRINITY_DN49918_c1_g1	2.20852	0.00465669	26S proteasome non-ATPase regulatory subunit 10	PSMD10
TRINITY_DN55002_c2_g1	2.14608	0.000777791	Protein sidekick-1	SDK1
TRINITY_DN52049_c1_g2	-2.52615	2.69097e-05	Cytoplasmic phosphatidylinositol transfer protein 1	PITPNC1
TRINITY_DN52049_c1_g3	-1.68011	0.0305951	Cytoplasmic phosphatidylinositol transfer protein 1	PITPNC1
TRINITY_DN38630_c0_g1	-2.86638	0.00120759	Serine/threonine-protein kinase WNK4	WNK4
TRINITY_DN40829_c0_g1	1.90944	0.0076376	14-3-3 protein eta	YWHAH
TRINITY_DN40224_c5_g3	5.16074	2.17875e-09	--
TRINITY_DN48406_c0_g1	-2.06373	0.00479997	--
TRINITY_DN41788_c0_g1	-3.35865	0.0376403	Protein phosphatase PTC7 homolog	PPTC7
TRINITY_DN51340_c1_g2	1.72325	0.0167473	Regulator of chromosome condensation	RCC1
TRINITY_DN51271_c4_g1	-2.89	7.34068e-11	Sialidase-3	NEU3
TRINITY_DN51331_c0_g1	1.69681	0.00180182	Probable ATP-dependent RNA helicase DDX52	DDX52
TRINITY_DN44037_c2_g6	4.0941	0.00390466	Phosphoglucomutase-1	PGM1
TRINITY_DN47305_c1_g1	1.69924	0.0463427	--
TRINITY_DN56800_c8_g1	-2.56599	1.73046e-09	Unconventional myosin-XVIIIb	MYO18B
TRINITY_DN45457_c0_g2	3.65912	1.88957e-07	Protein canopy homolog 2	CNPY2
TRINITY_DN45785_c2_g1	1.71045	0.0211699	--
TRINITY_DN56683_c6_g2	-1.63243	0.0126472	Pleckstrin homology domain-containing family A member 7	PLEKHA7
TRINITY_DN40915_c4_g1	-2.84346	4.60177e-06	--
TRINITY_DN51949_c2_g1	1.4948	0.0155264	Lysyl oxidase homolog 3	LOXL3
TRINITY_DN35232_c0_g1	-2.95136	0.000153736	NK-tumor recognition protein	NKTR
TRINITY_DN45619_c2_g5	3.32904	0.0143462	Complement C1q tumor necrosis factor-related protein 1	C1QTNF1
TRINITY_DN42308_c0_g1	1.96515	0.000984611	Protein arginine N-methyltransferase 3	PRMT3
TRINITY_DN41474_c1_g1	-3.08726	8.68883e-10	--
TRINITY_DN40975_c1_g1	5.12757	4.70095e-07	DNA damage-inducible transcript 4-like protein	DDIT4L
TRINITY_DN49906_c0_g1	3.19782	5.07666e-08	Peptidyl-prolyl cis-trans isomerase FKBP7	FKBP7
TRINITY_DN50138_c3_g1	-2.81891	0.000332664	--
TRINITY_DN49869_c2_g1	1.45895	0.010396	EGF-containing fibulin-like extracellular matrix protein 2	EFEMP2
TRINITY_DN48794_c0_g3	-1.59491	0.0339007	--
TRINITY_DN52527_c0_g1	4.13417	6.92687e-14	DNA replication licensing factor MCM6	MCM6
TRINITY_DN56727_c7_g4	1.7771	0.0149527	Sodium channel protein type 4 subunit alpha A	SCN4AA
TRINITY_DN56306_c5_g4	1.71245	0.000165818	Myomesin-2	MYOM2
TRINITY_DN56113_c4_g2	-2.79414	0.0134658	--
TRINITY_DN40826_c0_g1	-2.17864	0.000245469	Eukaryotic translation initiation factor 4E-binding protein 3-like	EIF4EBP3L
TRINITY_DN55720_c2_g1	-2.93607	3.4148e-06	Large neutral amino acids transporter small subunit 2	SLC7A8
TRINITY_DN35367_c0_g1	3.38123	2.54655e-08	Bifunctional methylenetetrahydrofolate dehydrogenase/cyclohydrolase, mitochondrial	MTHFD2
TRINITY_DN41336_c3_g1	5.07954	0.0100076	--
TRINITY_DN41336_c3_g2	4.09095	0.00210825	Integral membrane protein GPR137B	GPR137B
TRINITY_DN45567_c0_g4	2.00067	0.000143994	Ubiquitin-conjugating enzyme E2 N	UBE2N
TRINITY_DN49212_c0_g1	-1.10217	0.037306	Protein tyrosine phosphatase type IVA 3	PTP4A3
TRINITY_DN50468_c0_g3	2.51141	0.0308011	Succinyl-CoA:3-ketoacid coenzyme A transferase 1, mitochondrial	OXCT1
TRINITY_DN40900_c2_g1	2.13345	0.00107685	--
TRINITY_DN48478_c2_g1	-2.47816	0.0283025	--
TRINITY_DN51976_c0_g2	-3.80922	0.0084955	Peroxisome proliferator-activated receptor gamma coactivator 1-alpha	PPARGC1A
TRINITY_DN40649_c2_g1	-2.33309	0.0331129	--
TRINITY_DN43000_c2_g1	1.88781	0.00749294	Dehydrogenase/reductase SDR family member 7B	DHRS7B
TRINITY_DN56510_c1_g1	-2.49069	4.06754e-06	Growth hormone receptor	GHR
TRINITY_DN56510_c1_g3	-2.11535	0.0199028	--
TRINITY_DN41655_c6_g1	-1.36064	0.0188574	Delta(3,5)-Delta(2,4)-dienoyl-CoA isomerase, mitochondrial	ECH1
TRINITY_DN49909_c4_g3	-2.38673	0.0217289	--
TRINITY_DN53032_c1_g1	-2.16757	0.0317726	--
TRINITY_DN56714_c1_g1	-1.48368	0.0178267	Sickle tail protein homolog	KIAA1217
TRINITY_DN42448_c3_g1	-2.99554	2.69097e-05	--
TRINITY_DN48428_c1_g2	-2.22016	0.00824014	Phospholipase ABHD3	ABHD3
TRINITY_DN53158_c1_g1	3.29708	4.5356e-06	Condensin complex subunit 3	NCAPG
TRINITY_DN52656_c0_g1	1.48214	0.0225335	Phosphoglucomutase-2	PGM2
TRINITY_DN56047_c3_g3	-1.82447	0.00125995	--
TRINITY_DN44371_c2_g2	-4.42286	0.000144513	--
TRINITY_DN51825_c0_g2	1.79876	0.00187838	Exportin-1	XPO1
TRINITY_DN54074_c0_g1	2.38206	0.0345761	Zinc finger protein 845	ZNF845
TRINITY_DN49974_c0_g1	1.56639	0.0117245	Diphosphomevalonate decarboxylase	MVD
TRINITY_DN51148_c0_g1	-2.25032	0.0288054	Dematin	DMTN
TRINITY_DN54771_c0_g3	-1.88716	0.000257231	Phosphofurin acidic cluster sorting protein 2	PACS2
TRINITY_DN47119_c0_g1	1.82272	0.0127799	FRAS1-related extracellular matrix protein 2	FREM2
TRINITY_DN47605_c0_g1	-1.49507	0.00837123	Protein transport protein Sec24A	SEC24A
TRINITY_DN40621_c0_g1	2.03933	9.01493e-05	Peptidyl-prolyl cis-trans isomerase B	PPIB
TRINITY_DN53173_c0_g2	2.34735	0.0114457	Rac GTPase-activating protein 1	RACGAP1
TRINITY_DN46060_c0_g1	-4.09401	3.01843e-05	Glutamate-rich protein 3	ERICH3
TRINITY_DN44499_c5_g2	2.1506	0.00015879	Enolase-phosphatase E1	ENOPH1
TRINITY_DN40045_c1_g1	2.17431	0.036134	Neuronal migration protein doublecortin	DCX
TRINITY_DN49100_c3_g2	-1.76358	0.0402775	Kelch-like protein 41a	KLHL41A
TRINITY_DN41049_c3_g3	1.20877	0.0162927	40S ribosomal protein S3	RPS3
TRINITY_DN47350_c0_g1	-1.63776	0.000967898	Protein transport protein Sec24A	SEC24A
TRINITY_DN48740_c2_g1	-1.81892	0.00549603	Complement C1q tumor necrosis factor-related protein 1	C1QTNF1
TRINITY_DN54937_c0_g1	3.10424	0.00116517	Mitochondrial 10-formyltetrahydrofolate dehydrogenase	ALDH1L2
TRINITY_DN54937_c0_g2	3.61107	3.05592e-15	Cytosolic 10-formyltetrahydrofolate dehydrogenase	ALDH1L1
TRINITY_DN45032_c0_g1	-2.51955	5.67751e-08	RNA-binding protein Musashi homolog 1	MSI1
TRINITY_DN52153_c1_g3	-2.55639	0.00294169	Protein FAM222B	FAM222B
TRINITY_DN52210_c0_g1	2.42416	2.22591e-07	LIM domain only protein 7	LMO7
TRINITY_DN44793_c4_g1	-3.25089	0.000873321	--
TRINITY_DN44183_c2_g2	1.32432	0.0137389	Transforming protein RhoA	RHOA
TRINITY_DN49330_c0_g3	-1.87249	0.00336905	--
TRINITY_DN55058_c3_g2	-6.8058	0.00219562	--
TRINITY_DN41778_c1_g3	-4.1708	3.40235e-08	Fibroblast growth factor 7	FGF7
TRINITY_DN56543_c3_g3	3.99522	0.00144356	--
TRINITY_DN55080_c0_g1	2.03497	0.000207437	Peptidyl-prolyl cis-trans isomerase FKBP2	FKBP2
TRINITY_DN39640_c3_g1	-1.37965	0.00653217	--
TRINITY_DN48308_c1_g1	-1.57669	0.000845888	UPF0472 protein C16orf72 homolog	SI:DKEY-20I6.3
TRINITY_DN51804_c0_g1	-1.79988	0.000489171	Sortilin	SORT1
TRINITY_DN31782_c0_g1	-2.38742	0.00101787	--
TRINITY_DN45827_c0_g1	-2.0977	0.00064405	Mitochondrial thiamine pyrophosphate carrier	SLC25A19
TRINITY_DN49572_c0_g1	2.0514	8.88469e-05	Protein FAM89A	FAM89A
TRINITY_DN50296_c0_g1	2.75663	1.15809e-05	Calreticulin	CALR
TRINITY_DN53255_c0_g2	2.32752	0.00470241	Centromere-associated protein E	CENPE
TRINITY_DN51173_c0_g3	-1.90287	8.06669e-06	--
TRINITY_DN46644_c1_g1	-3.44637	5.62467e-05	--
TRINITY_DN51394_c5_g1	-2.65496	0.000202139	--
TRINITY_DN54650_c0_g2	1.44335	0.0115613	DCN1-like protein 2	DCUN1D2
TRINITY_DN47326_c0_g1	1.59892	0.0336145	RILP-like protein 2	RILPL2
TRINITY_DN50427_c3_g1	3.61783	1.01926e-05	Ornithine decarboxylase	ODC1
TRINITY_DN54598_c2_g1	-3.35777	0.0396709	--
TRINITY_DN56198_c1_g1	-3.87143	0.0349587	--
TRINITY_DN40532_c0_g1	1.96074	0.000521316	LDLR chaperone MESD	MESDC2
TRINITY_DN34595_c0_g1	-3.76363	7.46031e-05	--
TRINITY_DN56871_c7_g2	-1.26087	0.0159835	Citrate synthase, mitochondrial	CS
TRINITY_DN45187_c7_g1	4.99807	0.0162927	--
TRINITY_DN45312_c3_g5	2.40982	0.0122137	--
TRINITY_DN48522_c1_g3	6.14223	0.0490748	--
TRINITY_DN48522_c1_g4	5.24258	0.0229909	--
TRINITY_DN56225_c3_g4	-1.67344	0.00113039	--
TRINITY_DN47741_c1_g1	6.30485	0.00167127	--
TRINITY_DN32489_c0_g1	-6.7888	0.00262638	Sodium bicarbonate cotransporter 3	SLC4A7
TRINITY_DN53723_c5_g2	1.51928	0.00487689	--
TRINITY_DN45920_c4_g1	-2.4336	0.0422121	--
TRINITY_DN46978_c0_g1	-3.62166	0.0383221	Matrix metalloproteinase-24	MMP24
TRINITY_DN40221_c6_g4	2.53083	5.03811e-05	--
TRINITY_DN43812_c3_g2	-2.73535	5.26879e-06	--
TRINITY_DN54980_c3_g1	-1.65215	0.000293494	Myocardin	MYOCD
TRINITY_DN44898_c0_g1	1.49572	0.0354202	--
TRINITY_DN47190_c0_g3	2.7635	0.00969848	Serine/threonine-protein phosphatase 6 regulatory ankyrin repeat subunit C	ANKRD52
TRINITY_DN49363_c1_g1	2.8943	0.00547962	AP-1 complex subunit gamma-1	AP1G1
TRINITY_DN42389_c2_g2	2.21306	5.0303e-06	Nucleoside diphosphate kinase
TRINITY_DN45253_c0_g1	3.75354	2.39731e-05	DNA primase small subunit	PRIM1
TRINITY_DN40396_c1_g8	2.4175	0.0174715	Sorcin	SRI
TRINITY_DN53404_c1_g2	-3.02703	7.95335e-08	Actin, alpha skeletal muscle	ACTA1
TRINITY_DN47879_c2_g1	1.48021	0.0499836	--
TRINITY_DN42121_c1_g3	2.06102	1.57135e-05	Endonuclease domain-containing 1 protein	ENDOD1
TRINITY_DN55578_c2_g1	-2.32904	0.0171734	--
TRINITY_DN50621_c0_g1	-2.22186	0.0201582	Receptor tyrosine-protein kinase erbB-3	ERBB3
TRINITY_DN54391_c0_g2	1.11028	0.0481616	Netrin-1	NTN1
TRINITY_DN50603_c0_g1	1.39074	0.0149344	Prolactin regulatory element-binding protein	PREB
TRINITY_DN55203_c1_g1	1.2303	0.0439148	Ribosome-binding protein 1	RRBP1
TRINITY_DN49113_c0_g1	3.07702	0.0201549	Serine/threonine-protein kinase PLK1	PLK1
TRINITY_DN40149_c0_g1	1.41732	0.0290871	Ribosome biogenesis regulatory protein homolog	RRS1
TRINITY_DN51028_c0_g2	2.7651	0.00143545	Glycosylphosphatidylinositol anchor attachment 1 protein	GPAA1
TRINITY_DN51028_c0_g1	2.73105	1.61208e-06	Glycosylphosphatidylinositol anchor attachment 1 protein	GPAA1
TRINITY_DN40739_c2_g4	2.55935	0.000212664	Zinc finger protein 501	ZNF501
TRINITY_DN56626_c10_g3	-1.61496	0.00322382	Probable JmjC domain-containing histone demethylation protein 2C	JMJD1C
TRINITY_DN42170_c4_g1	-4.55382	2.6897e-08	--
TRINITY_DN42170_c4_g5	-3.42387	0.00423986	--
TRINITY_DN50247_c2_g1	1.20825	0.0303077	Heterogeneous nuclear ribonucleoprotein L	HNRNPL
TRINITY_DN41848_c0_g1	-2.82915	0.00150156	Eukaryotic elongation factor 2 kinase	EEF2K
TRINITY_DN44712_c0_g1	2.55207	0.028479	L-lactate dehydrogenase A chain	LDHA
TRINITY_DN48871_c8_g2	-1.92498	0.00108157	--
TRINITY_DN55467_c0_g1	-2.35347	0.0414655	--
TRINITY_DN50382_c0_g1	-3.66503	3.05972e-10	Transmembrane protein 56-B	TMEM56-B
TRINITY_DN47473_c1_g1	-1.56814	0.00698598	DnaJ homolog subfamily C member 30	DNAJC30
TRINITY_DN42646_c4_g2	-2.71334	0.000334077	Serine/threonine-protein kinase WNK4	WNK4
TRINITY_DN56315_c11_g2	-1.4707	0.041408	--
TRINITY_DN41691_c4_g1	-3.49606	0.00136282	--
TRINITY_DN41691_c4_g2	-3.09842	0.000185073	--
TRINITY_DN54867_c0_g1	1.27092	0.0256332	Matrix metalloproteinase-14	MMP14
TRINITY_DN39001_c1_g1	-1.87034	0.0140392	Glycerophosphocholine phosphodiesterase GPCPD1	GPCPD1
TRINITY_DN39768_c0_g1	1.93125	0.000268924	Signal peptidase complex catalytic subunit SEC11A	SEC11A
TRINITY_DN49290_c1_g2	2.14628	0.00175018	DnaJ homolog subfamily B member 11	DNAJB11
TRINITY_DN51112_c2_g2	-1.13071	0.0243631	Proline-rich AKT1 substrate 1	AKT1S1
TRINITY_DN55037_c1_g1	-1.37901	0.0148273	MMS19 nucleotide excision repair protein homolog	MMS19
TRINITY_DN55037_c1_g2	-2.02378	0.0158013	MMS19 nucleotide excision repair protein homolog	MMS19
TRINITY_DN44498_c0_g1	-2.08898	0.000509727	--
TRINITY_DN42551_c0_g1	-3.94513	0.000903908	--
TRINITY_DN56443_c1_g1	2.81994	7.10214e-06	Protein ERGIC-53	LMAN1
TRINITY_DN55831_c2_g1	-2.26508	0.00037085	Very long-chain specific acyl-CoA dehydrogenase, mitochondrial	ACADVL
TRINITY_DN52824_c0_g3	-4.222	4.48589e-11	--
TRINITY_DN52594_c1_g1	2.67266	0.00143216	Kinesin-like protein KIF20B	KIF20B
TRINITY_DN48856_c0_g1	1.90153	0.0157156	RNA-directed DNA polymerase from mobile element jockey	POL
TRINITY_DN51249_c0_g2	-1.58374	0.0389208	Lysine-specific demethylase 7A	KDM7A
TRINITY_DN41393_c1_g1	2.43353	0.00293897	Tubulin beta-4B chain	TUBB4B
TRINITY_DN40398_c1_g1	-2.25909	0.0157562	--
TRINITY_DN38840_c7_g1	3.58565	3.40448e-05	--
TRINITY_DN52244_c3_g1	-1.60383	0.0137883	Angiopoietin-1	ANGPT1
TRINITY_DN56130_c1_g1	-2.03454	0.00145851	CDP-diacylglycerol--serine O-phosphatidyltransferase	PSSA
TRINITY_DN54443_c3_g1	-2.04147	0.00187054	Prolyl 3-hydroxylase 2	LEPREL1
TRINITY_DN47294_c1_g3	-4.82978	0.00312657	--
TRINITY_DN44585_c0_g1	-2.16031	0.00387614	Actin-binding LIM protein 2	ABLIM2
TRINITY_DN47432_c1_g1	-2.89611	1.7524e-11	Thioredoxin-interacting protein	TXNIP
TRINITY_DN44009_c5_g2	-6.6992	0.00415796	--
TRINITY_DN41608_c4_g2	2.44722	0.0107311	--
TRINITY_DN50908_c0_g1	2.40813	0.00594521	Platelet-derived growth factor C	PDGFC
TRINITY_DN46529_c5_g2	-3.59779	1.59169e-06	--
TRINITY_DN48464_c0_g1	1.96174	1.83564e-05	Myeloid-associated differentiation marker-like protein 2	MYADML2
TRINITY_DN47602_c1_g5	3.16179	5.64828e-07	E3 ubiquitin-protein ligase TRIM4	TRIM4
TRINITY_DN41981_c1_g6	1.44355	0.0178428	60S ribosomal protein L36	RPL36
TRINITY_DN41981_c1_g2	1.38898	0.0214274	60S ribosomal protein L36	RPL36
TRINITY_DN53044_c0_g1	3.39776	0.000880594	Mitotic spindle assembly checkpoint protein MAD2A	MAD2L1
TRINITY_DN53146_c4_g1	-5.1934	1.23847e-25	--
TRINITY_DN45257_c1_g1	-1.56587	0.0469224	--
TRINITY_DN43568_c5_g1	-2.44908	0.0126465	--
TRINITY_DN56444_c1_g1	-3.52964	3.86606e-05	--
TRINITY_DN55850_c1_g2	2.57699	1.12663e-06	Malignant fibrous histiocytoma-amplified sequence 1 homolog	MFHAS1
TRINITY_DN53275_c0_g2	-3.71326	2.44174e-16	5'-nucleotidase domain-containing protein 2	NT5DC2
TRINITY_DN35504_c0_g1	-3.51755	0.000518309	--
TRINITY_DN54380_c1_g1	1.47423	0.00582475	Protein FAM189A2	FAM189A2
TRINITY_DN50976_c1_g1	-2.38511	0.000212484	--
TRINITY_DN56080_c4_g1	-1.27392	0.0433691	Solute carrier family 12 member 2	SLC12A2
TRINITY_DN47129_c0_g6	-2.39746	0.0457649	--
TRINITY_DN55027_c3_g1	-1.25981	0.0218437	GTPase IMAP family member 7	GIMAP7
TRINITY_DN48069_c0_g3	-2.84081	0.00278277	--
TRINITY_DN50525_c1_g1	-8.11059	1.05212e-55	[Pyruvate dehydrogenase (acetyl-transferring)] kinase isozyme 2, mitochondrial	PDK2
TRINITY_DN46545_c1_g1	1.94781	0.000399848	CD82 antigen	CD82
TRINITY_DN33895_c2_g1	-4.53026	0.00342003	Clustered mitochondria protein homolog	CLUH
TRINITY_DN56681_c1_g2	-1.95648	8.63947e-05	Nuclear receptor-interacting protein 1	NRIP1
TRINITY_DN49511_c3_g1	2.65869	0.00725196	Alpha N-terminal protein methyltransferase 1B	METTL11B
TRINITY_DN56581_c7_g1	2.56347	0.000471132	--
TRINITY_DN50613_c1_g1	3.47824	5.29598e-05	Fibroblast growth factor 1	FGF1
TRINITY_DN37466_c0_g1	-2.80324	0.00160208	--
TRINITY_DN38599_c1_g3	-2.33535	3.18054e-05	--
TRINITY_DN45111_c3_g1	-5.4557	1.40072e-08	--
TRINITY_DN43859_c5_g1	-1.57714	0.00698598	Prostaglandin F2-alpha receptor	PTGFR
TRINITY_DN52003_c0_g4	-2.13817	0.000783872	Alanine aminotransferase 2	GPT2
TRINITY_DN33990_c0_g1	-6.7321	3.55812e-05	Carnitine O-palmitoyltransferase 1, liver isoform	CPT1A
TRINITY_DN38990_c2_g2	3.08409	0.0389093	--
TRINITY_DN44169_c0_g1	2.50579	8.94475e-06	Sigma non-opioid intracellular receptor 1	SIGMAR1
TRINITY_DN51136_c0_g6	-2.13764	0.00142829	Protein furry homolog	FRY
TRINITY_DN51136_c0_g5	-2.02965	0.000209529	Protein furry homolog	FRY
TRINITY_DN46450_c0_g1	-4.64774	8.93809e-12	Carnitine O-palmitoyltransferase 1, muscle isoform	CPT1B
TRINITY_DN50804_c7_g2	-1.89353	0.00239035	Protein RUFY3	RUFY3
TRINITY_DN54476_c0_g1	2.22996	0.000216534	--
TRINITY_DN44246_c1_g6	-1.42632	0.033413	--
TRINITY_DN46122_c2_g1	-1.21453	0.00989609	--
TRINITY_DN40062_c0_g9	-6.7993	0.00222769	Transposon Ty3-I Gag-Pol polyprotein	TY3B-I
TRINITY_DN40062_c0_g2	-3.37557	7.66548e-05	Transposon Tf2-3 polyprotein	TF2-3
TRINITY_DN49164_c1_g1	2.13119	0.00296043	Glycoprotein endo-alpha-1,2-mannosidase	MANEA
TRINITY_DN33822_c0_g1	-1.82784	0.00675688	--
TRINITY_DN49040_c7_g1	-1.25191	0.0214601	--
TRINITY_DN39511_c4_g3	-5.15123	5.19021e-13	--
TRINITY_DN52479_c0_g1	1.43014	0.0067162	Follistatin-related protein 1	FSTL1
TRINITY_DN43258_c6_g1	-2.07974	0.0162203	--
TRINITY_DN50249_c0_g1	1.56758	0.0060503	Transmembrane emp24 domain-containing protein 9	TMED9
TRINITY_DN40257_c0_g1	1.5373	0.0492842	Dolichyl-phosphate beta-glucosyltransferase	ALG5
TRINITY_DN52730_c2_g1	2.33265	6.12811e-07	PDZ and LIM domain protein 3	PDLIM3
TRINITY_DN47321_c1_g1	1.49599	0.034493	Lamina-associated polypeptide 2, isoform beta	TMPO
TRINITY_DN42555_c2_g1	2.8089	1.07126e-05	--
TRINITY_DN47968_c4_g5	-3.10822	0.000103332	--
TRINITY_DN45721_c3_g2	1.50063	0.024669	Derlin-2	DERL2
TRINITY_DN49198_c1_g1	-2.87017	3.01919e-10	DDB1- and CUL4-associated factor 6	DCAF6
TRINITY_DN49787_c1_g2	1.14279	0.0437225	S-adenosylmethionine decarboxylase proenzyme	AMD1
TRINITY_DN42102_c0_g1	1.70916	0.0498009	Peptidyl-prolyl cis-trans isomerase FKBP10	FKBP10
TRINITY_DN50193_c1_g4	2.09881	4.85872e-06	Tubulin beta-1 chain
TRINITY_DN56202_c2_g3	-3.41661	7.63883e-14	--
TRINITY_DN56202_c2_g1	-2.96605	3.80488e-11	Autophagy-related protein 9A	ATG9A
TRINITY_DN41034_c2_g2	-3.69827	0.00360826	Myosin-7	MYH7
TRINITY_DN41034_c2_g1	-2.44581	0.000216757	Myosin-6	MYH6
TRINITY_DN40121_c3_g1	4.79365	0.0188572	Diacylglycerol O-acyltransferase 2	DGAT2
TRINITY_DN44489_c1_g2	2.01543	1.49089e-05	Calpain-14	CAPN14
TRINITY_DN51729_c3_g1	-2.6371	8.17734e-05	RING finger protein 223	RNF223
TRINITY_DN45276_c0_g1	-1.56422	0.0055054	Inhibitor of growth protein 5	ING5
TRINITY_DN45526_c1_g1	-3.84777	2.47773e-07	Glycerophosphocholine phosphodiesterase GPCPD1	GPCPD1
TRINITY_DN50482_c3_g3	-1.62255	0.00726272	Tumor protein p53-inducible nuclear protein 2	TP53INP2
TRINITY_DN54485_c1_g1	1.64294	0.00175018	Protein bicaudal D homolog 2	BICD2
TRINITY_DN46705_c4_g1	-5.58514	1.04098e-21	--
TRINITY_DN54713_c0_g1	-3.07929	6.36858e-11	--
TRINITY_DN56063_c1_g2	2.15871	7.35875e-06	Protein unc-45 homolog B	UNC45B
TRINITY_DN44773_c0_g1	-2.45681	6.18809e-05	F-box only protein 33	FBXO33
TRINITY_DN56543_c3_g1	5.48934	1.634e-10	Filamin-A-interacting protein 1	FILIP1
TRINITY_DN52124_c0_g2	2.22101	0.000737202	Cas scaffolding protein family member 4	CASS4
TRINITY_DN49406_c1_g1	-2.49219	0.00706786	--
TRINITY_DN45581_c0_g1	-6.3152	0.0217427	--
TRINITY_DN41260_c0_g2	1.77763	0.0269531	--
TRINITY_DN51439_c0_g3	-2.96105	0.000252322	--
TRINITY_DN47223_c4_g2	-2.68073	0.0308544	--
TRINITY_DN48803_c0_g1	-1.27339	0.0152768	Putative monooxygenase p33MONOX	P33MONOX
TRINITY_DN56330_c4_g2	-2.6937	1.95968e-09	Junctophilin-1	JPH1
TRINITY_DN52289_c0_g1	3.27249	0.000938202	Condensin-2 complex subunit D3	NCAPD3
TRINITY_DN52840_c0_g1	1.66981	0.00678819	DNA replication licensing factor mcm4	MCM4
TRINITY_DN53418_c1_g3	3.53456	0.00356323	--
TRINITY_DN51718_c1_g1	3.32664	3.51065e-05	Calmodulin	CALM
TRINITY_DN56055_c1_g1	-1.68022	0.0165474	--
TRINITY_DN56055_c1_g2	-2.02023	0.000698491	--
TRINITY_DN41925_c2_g1	-6.19344	0.0468509	--
TRINITY_DN46106_c4_g3	-2.45485	1.33764e-07	Junctophilin-1	JPH1
TRINITY_DN36540_c0_g4	4.12002	0.0176759	Kinetochore-associated protein 1	KNTC1
TRINITY_DN42644_c2_g1	2.20327	0.000900785	Sodium-dependent lysophosphatidylcholine symporter 1-A	MFSD2AA
TRINITY_DN34899_c0_g1	-2.88596	3.22463e-05	Unconventional myosin-XVIIIb	MYO18B
TRINITY_DN43435_c6_g1	-3.13093	1.50095e-06	--
TRINITY_DN55925_c2_g1	1.64547	0.0277665	DNA (cytosine-5)-methyltransferase 3A	DNMT3A
TRINITY_DN41041_c1_g1	-1.1467	0.019258	Cytosolic 10-formyltetrahydrofolate dehydrogenase	ALDH1L1
TRINITY_DN51808_c0_g1	1.98803	9.32999e-06	Major vault protein	MVP
TRINITY_DN52684_c1_g1	-2.35525	3.28131e-07	--
TRINITY_DN49011_c4_g1	-3.78841	0.00439727	Cytosolic purine 5'-nucleotidase	NT5C2
TRINITY_DN48505_c0_g1	3.26938	6.83561e-14	Serpin H1	SERPINH1
TRINITY_DN52796_c0_g1	-1.38954	0.00441779	Angiopoietin-related protein 2	ANGPTL2
TRINITY_DN40430_c4_g1	2.63782	0.00120157	--
TRINITY_DN41083_c0_g1	1.89047	0.0408628	UDP-glucose 4-epimerase	GALE
TRINITY_DN38781_c1_g1	-4.14751	1.28357e-06	--
TRINITY_DN48782_c0_g1	2.10906	0.0173552	--
TRINITY_DN55574_c3_g1	-1.95503	3.12901e-05	Large neutral amino acids transporter small subunit 4	SLC43A2
TRINITY_DN51152_c1_g1	-3.19235	2.00422e-13	Protein phosphatase 1 regulatory subunit 3C-B	PPP1R3CB
TRINITY_DN40096_c5_g1	-3.08415	0.00300584	--
TRINITY_DN38118_c0_g1	1.39151	0.0194931	Macrophage migration inhibitory factor	MIF
TRINITY_DN52429_c0_g1	-1.38318	0.00746009	--
TRINITY_DN54128_c3_g1	-1.74104	0.0110431	Dihydrolipoyllysine-residue acetyltransferase component of pyruvate dehydrogenase complex, mitochondrial	DLAT
TRINITY_DN40523_c2_g1	1.46525	0.0050368	60S ribosomal protein L11	RPL11
TRINITY_DN49498_c0_g1	-3.62065	3.13264e-06	Cysteine/serine-rich nuclear protein 2	CSRNP2
TRINITY_DN48884_c5_g1	-6.79754	4.47142e-08	--
TRINITY_DN48408_c0_g2	-2.45139	0.0254131	Retinoic acid receptor RXR-gamma-B	RXRGB
TRINITY_DN53675_c0_g1	-1.23305	0.0364251	Stromal interaction molecule 1	STIM1
TRINITY_DN45482_c1_g4	4.38925	0.000108142	--
TRINITY_DN48884_c6_g2	2.63155	0.0124745	--
TRINITY_DN40443_c2_g1	2.90471	8.75451e-06	--
TRINITY_DN40697_c1_g2	-2.56931	3.59231e-05	Alcohol dehydrogenase 1
TRINITY_DN56865_c4_g3	-1.21618	0.0272381	Fragile X mental retardation syndrome-related protein 1	FXR1
TRINITY_DN39593_c0_g1	2.45227	1.88124e-05	EH domain-containing protein 3	EHD3
TRINITY_DN49888_c0_g1	2.12214	0.0427679	Glypican-6	GPC6
TRINITY_DN45157_c0_g1	1.86793	0.00181502	U2 small nuclear ribonucleoprotein B''	SNRPB2
TRINITY_DN49537_c0_g1	1.36297	0.00788964	DnaJ homolog subfamily B member 4	DNAJB4
TRINITY_DN41035_c1_g1	2.1594	0.00120029	--
TRINITY_DN56538_c6_g2	-1.69701	9.41055e-05	--
TRINITY_DN54188_c0_g2	3.90135	2.52066e-06	DNA replication licensing factor mcm2	MCM2
TRINITY_DN54188_c0_g1	4.05887	8.18127e-09	DNA replication licensing factor mcm2	MCM2
TRINITY_DN51643_c0_g1	2.3579	8.30578e-06	Antigen peptide transporter 1	TAP1
TRINITY_DN55028_c0_g1	-1.71562	0.0144205	Dedicator of cytokinesis protein 3	DOCK3
TRINITY_DN36714_c0_g1	-6.45254	0.0115055	--
TRINITY_DN49048_c0_g1	-1.58681	0.00820734	--
TRINITY_DN47929_c0_g2	-1.67919	0.00443418	Rho GTPase-activating protein 29	ARHGAP29
TRINITY_DN51202_c0_g3	-10.6295	1.00612e-19	Cytochrome c oxidase subunit 1	COX1
TRINITY_DN42405_c3_g4	1.19622	0.0277997	--
TRINITY_DN54321_c2_g2	1.94778	0.00152163	Trafficking protein particle complex subunit 13	TRAPPC13
TRINITY_DN44219_c0_g1	1.85706	0.00262339	F-box/SPRY domain-containing protein 1	FBXO45
TRINITY_DN37743_c0_g1	-2.32982	0.00564256	--
TRINITY_DN54297_c5_g1	-1.78433	0.001203	--
TRINITY_DN53617_c4_g1	-2.47315	0.00930337	--
TRINITY_DN43593_c0_g1	-1.83608	7.31564e-05	Protein Tob1	TOB1
TRINITY_DN53105_c2_g2	1.40693	0.022856	Ubiquitin-fold modifier-conjugating enzyme 1	UFC1
TRINITY_DN41487_c7_g1	-3.30773	0.0343679	--
TRINITY_DN53704_c0_g1	1.45255	0.0140819	U4/U6.U5 tri-snRNP-associated protein 2	USP39
TRINITY_DN50370_c2_g2	1.4741	0.0348285	--
TRINITY_DN46252_c1_g1	-2.07142	0.000634445	Forkhead box protein K1	FOXK1
TRINITY_DN45476_c0_g1	2.56725	2.57782e-07	Microtubule-associated protein RP/EB family member 1	MAPRE1
TRINITY_DN51123_c0_g1	2.56417	0.0037451	Condensin-2 complex subunit G2	NCAPG2
TRINITY_DN42366_c4_g1	1.53985	0.0369431	Acidic repeat-containing protein	ACRC
TRINITY_DN45231_c2_g4	-4.35344	0.00336657	Myosin-6	MYH6
TRINITY_DN46959_c5_g1	2.44525	0.0102557	DNA-directed RNA polymerases I, II, and III subunit RPABC3	POLR2H
TRINITY_DN55825_c2_g1	-1.53162	0.00648665	Splicing regulatory glutamine/lysine-rich protein 1	SREK1
TRINITY_DN55825_c2_g2	-1.59029	0.00312718	--
TRINITY_DN56581_c8_g2	-2.9323	0.0257731	--
TRINITY_DN56581_c8_g3	-1.99994	0.00179918	--
TRINITY_DN56427_c7_g3	3.59759	0.000305219	Heat shock 70 kDa protein	HSP70
TRINITY_DN46710_c1_g4	-1.92782	0.0141235	--
TRINITY_DN51765_c2_g1	-1.82039	0.00521916	Inositol hexakisphosphate and diphosphoinositol-pentakisphosphate kinase 2	PPIP5K2
TRINITY_DN54607_c2_g2	-1.7244	0.000767127	Collagen alpha-1(XIX) chain	COL19A1
TRINITY_DN44861_c2_g1	-2.63701	0.010396	--
TRINITY_DN40961_c2_g2	-2.26681	2.32932e-06	--
TRINITY_DN53143_c0_g3	-4.84473	3.27211e-23	Monocarboxylate transporter 9	SLC16A9
TRINITY_DN56357_c4_g2	1.69808	0.00113039	Tetratricopeptide repeat protein 37	TTC37
TRINITY_DN49510_c0_g2	-1.89727	0.0157249	Sodium- and chloride-dependent GABA transporter 2	SLC6A13
TRINITY_DN43400_c0_g1	3.03177	2.27894e-07	--
TRINITY_DN48948_c1_g1	2.10405	3.1723e-06	E3 ubiquitin-protein ligase RNF115	RNF115
TRINITY_DN41216_c2_g1	7.37397	0.000106998	--
TRINITY_DN48544_c3_g3	1.3149	0.0148357	Eukaryotic initiation factor 4A-II	EIF4A2
TRINITY_DN48544_c3_g7	1.85488	0.00174147	Eukaryotic initiation factor 4A-I	EIF4A1
TRINITY_DN51340_c0_g1	1.55269	0.0188308	Transcription elongation factor A protein 1	TCEA1
TRINITY_DN49175_c0_g2	2.21082	4.21762e-06	--
TRINITY_DN52470_c1_g1	2.07434	1.07036e-05	Transmembrane protein 189	TMEM189
TRINITY_DN47656_c0_g1	-4.45413	0.0119403	--
TRINITY_DN42855_c1_g1	1.74793	0.00998253	--
TRINITY_DN46922_c0_g3	-5.09085	0.00198911	--
TRINITY_DN41533_c2_g5	3.05078	0.00255961	--
TRINITY_DN44147_c0_g1	1.88691	0.00543776	Desumoylating isopeptidase 2	DESI2
TRINITY_DN46676_c3_g1	3.52602	7.18242e-10	Actin, cytoplasmic 1	ACTB
TRINITY_DN40594_c2_g1	1.47339	0.00591234	Hematological and neurological expressed 1 protein	HN1
TRINITY_DN47775_c0_g1	-2.73917	1.52317e-05	--
TRINITY_DN43825_c1_g1	-1.64526	0.00257249	--
TRINITY_DN47775_c0_g2	-2.45113	0.0104806	--
TRINITY_DN54064_c4_g1	2.0075	0.000992202	Junctional adhesion molecule B	JAM2
TRINITY_DN45915_c1_g1	-3.21008	8.14106e-05	--
TRINITY_DN47489_c2_g1	-1.33754	0.0189196	NAD(P) transhydrogenase, mitochondrial	NNT
TRINITY_DN56879_c13_g5	-2.78444	4.28622e-05	ATP-binding cassette sub-family A member 1	ABCA1
TRINITY_DN55185_c2_g2	-5.09143	2.77231e-05	--
TRINITY_DN55185_c2_g1	-5.20221	2.7969e-16	6-phosphofructo-2-kinase/fructose-2,6-bisphosphatase 4	PFKFB4
TRINITY_DN42249_c3_g1	-2.87631	0.00519662	--
TRINITY_DN55410_c1_g2	-1.96847	0.002414	Insulin receptor substrate 2-B	IRS2-B
TRINITY_DN41730_c4_g1	-4.36864	4.4496e-05	--
TRINITY_DN49780_c4_g3	-1.84884	0.0240956	--
TRINITY_DN49780_c4_g2	-2.0156	0.000860087	--
TRINITY_DN45762_c0_g1	3.68281	0.0124354	--
TRINITY_DN46555_c1_g1	-1.31089	0.0125865	Coiled-coil domain-containing glutamate-rich protein 1	CCER1
TRINITY_DN41000_c0_g1	1.49643	0.0202158	tRNA-splicing endonuclease subunit Sen34	TSEN34
TRINITY_DN54500_c0_g1	-1.48695	0.00671922	Neural cell adhesion molecule L1-like protein	CHL1
TRINITY_DN55581_c0_g1	3.08543	0.0255418	--
TRINITY_DN48598_c2_g3	4.0872	7.09252e-08	--
TRINITY_DN56645_c4_g1	-1.85427	0.000653678	Actin-binding LIM protein 1	ABLIM1
TRINITY_DN39897_c0_g1	-2.41383	0.0272102	Zinc finger protein 521	ZNF521
TRINITY_DN43624_c2_g5	3.24014	1.22198e-07	Tubulin beta-4B chain	TUBB4B
TRINITY_DN43624_c2_g3	2.51777	5.81947e-07	Tubulin beta chain
TRINITY_DN50694_c0_g3	1.18696	0.0433691	DDB1- and CUL4-associated factor 7	DCAF7
TRINITY_DN31885_c0_g1	-2.47896	4.63712e-09	--
TRINITY_DN48829_c1_g1	1.60913	0.0148357	Tyrosine--tRNA ligase, mitochondrial	YARS2
TRINITY_DN56461_c6_g1	-1.57666	0.0198377	--
TRINITY_DN45671_c0_g1	-4.10543	0.018009	--
TRINITY_DN50567_c4_g2	-2.08573	8.88659e-05	--
TRINITY_DN50082_c1_g4	-4.72706	1.03577e-06	--
TRINITY_DN54146_c1_g1	1.68065	0.000581767	ATPase asna1	ASNA1
TRINITY_DN37723_c0_g1	-2.18596	0.000180916	--
TRINITY_DN52860_c1_g2	1.96907	0.00117679	MAM domain-containing protein 2	MAMDC2
TRINITY_DN51561_c2_g1	2.38087	0.0188574	--
TRINITY_DN50215_c1_g1	1.42295	0.0123935	Procollagen C-endopeptidase enhancer 1	PCOLCE
TRINITY_DN42287_c0_g1	1.32933	0.0162759	SWI/SNF-related matrix-associated actin-dependent regulator of chromatin subfamily A member 5	SMARCA5
TRINITY_DN41139_c0_g1	1.63741	0.00520018	Coiled-coil domain-containing protein 86	CCDC86
TRINITY_DN49242_c2_g1	-2.15772	0.000241702	Chloride channel protein 2	CLCN2
TRINITY_DN49079_c5_g3	-3.32265	3.28379e-05	--
TRINITY_DN50500_c2_g1	-2.98063	0.0126911	Ryanodine receptor 1	RYR1
TRINITY_DN47726_c5_g1	1.46708	0.00958845	--
TRINITY_DN52766_c0_g1	1.6419	0.0101084	Otoraplin	OTOR
TRINITY_DN50227_c1_g1	-4.11079	0.0015111	--
TRINITY_DN45544_c4_g3	6.87865	0.00167965	--
TRINITY_DN46054_c0_g1	-2.19325	0.0308618	ADP-ribosylation factor-like protein 13B	ARL13B
TRINITY_DN40095_c1_g1	3.55792	2.01619e-10	Tubulin alpha-4A chain	TUBA4A
TRINITY_DN43962_c0_g5	3.65568	2.50213e-12	Actin, clone 302 (Fragment)
TRINITY_DN34253_c0_g2	-2.24935	0.000443129	--
TRINITY_DN40755_c4_g1	1.82384	0.000831439	--
TRINITY_DN42649_c12_g1	5.43401	0.000580917	--
TRINITY_DN51727_c0_g1	3.51706	1.81826e-10	--
TRINITY_DN43328_c0_g1	-3.15718	0.036798	Lysosome membrane protein 2	SCARB2
TRINITY_DN51040_c0_g1	-2.12488	1.97812e-05	--
TRINITY_DN52748_c0_g1	-2.21716	0.000427988	Headcase protein homolog	HECA
TRINITY_DN53138_c4_g1	6.59485	8.23798e-08	--
TRINITY_DN41733_c1_g1	-1.81911	2.29848e-05	Induced myeloid leukemia cell differentiation protein Mcl-1 homolog	MCL1
TRINITY_DN45898_c10_g1	3.517	6.85348e-11	--
TRINITY_DN56954_c5_g4	-2.0278	0.0140872	Protein furry homolog	FRY
TRINITY_DN56954_c5_g1	-2.09201	0.00128702	Protein furry homolog	FRY
TRINITY_DN56954_c5_g2	-2.18089	0.00402451	Protein furry homolog	FRY
TRINITY_DN50044_c0_g1	-2.15144	2.95614e-05	Dimethyladenosine transferase 2, mitochondrial	TFB2M
TRINITY_DN42583_c1_g1	-1.98347	0.0017016	--
TRINITY_DN45210_c0_g1	-2.54753	0.0199028	60S ribosomal protein L3	RPL3
TRINITY_DN44667_c0_g1	5.03855	2.72738e-10	--
TRINITY_DN51403_c2_g1	-3.14919	6.77023e-13	AMP deaminase 3	AMPD3
TRINITY_DN53729_c2_g1	1.72605	0.014968	Nicotinamide riboside kinase 1	NMRK1
TRINITY_DN39984_c1_g4	-1.26764	0.0165112	Aquaporin-8	AQP8
TRINITY_DN40266_c2_g1	-1.83062	0.00541788	--
TRINITY_DN53641_c0_g2	-2.53742	2.91749e-06	--
TRINITY_DN53406_c1_g1	-2.16584	4.3367e-06	Protein furry homolog	FRY
TRINITY_DN50697_c4_g2	1.67134	0.00117982	Sodium channel protein type 4 subunit alpha A	SCN4AA
TRINITY_DN43789_c0_g1	-1.23445	0.0434615	Transmembrane protein 11, mitochondrial	TMEM11
TRINITY_DN55708_c8_g2	-2.05218	0.00315417	--
TRINITY_DN47171_c0_g2	1.18847	0.0498011	60S ribosomal protein L34	RPL34
TRINITY_DN45131_c0_g1	2.57993	1.3901e-06	Translocating chain-associated membrane protein 2	TRAM2
TRINITY_DN47035_c1_g6	5.6456	7.21912e-19	Heat shock protein HSP 90-beta	HSP90AB1
TRINITY_DN54297_c2_g1	1.98822	0.00965057	--
TRINITY_DN47866_c0_g1	2.50766	0.00287558	--
TRINITY_DN53667_c4_g1	-3.95605	2.10127e-20	Hypoxia-inducible factor 1-alpha	HIF1A
TRINITY_DN50613_c2_g1	-1.73939	0.00207781	AP-4 complex accessory subunit tepsin	ENTHD2
TRINITY_DN56019_c2_g1	2.20357	0.0074671	Ankycorbin	RAI14
TRINITY_DN51816_c1_g6	1.60255	0.0436548	Intermediate filament family orphan 1	IFFO1
TRINITY_DN56687_c8_g2	-1.61665	0.00560188	Cytochrome c oxidase subunit 1	MT-CO1
TRINITY_DN37378_c0_g1	1.72003	0.0106682	Asialoglycoprotein receptor 1	ASGR1
TRINITY_DN52236_c1_g2	-1.61764	0.0225807	RNA polymerase II subunit A C-terminal domain phosphatase	CTDP1
TRINITY_DN51433_c1_g2	-2.31597	2.53461e-05	Vitamin D3 receptor B	VDRB
TRINITY_DN47568_c0_g1	-1.67966	0.0226785	L-threonine ammonia-lyase	TDCB
TRINITY_DN56840_c5_g2	2.0283	6.43677e-06	--
TRINITY_DN44815_c1_g4	-2.3228	0.0255418	Cytochrome P450 2M1	CYP2M1
TRINITY_DN52822_c0_g1	3.36568	0.0048279	Disintegrin and metalloproteinase domain-containing protein 19	ADAM19
TRINITY_DN56815_c0_g3	2.5291	3.23538e-09	--
TRINITY_DN47479_c0_g1	-2.24931	0.010188	Growth factor receptor-bound protein 10	GRB10
TRINITY_DN47479_c0_g4	-1.49915	0.0207206	Growth factor receptor-bound protein 10	GRB10
TRINITY_DN53637_c1_g1	-1.23672	0.0117601	Protein CASP	CUX1
TRINITY_DN49751_c1_g2	-1.59641	0.000895925	3-ketoacyl-CoA thiolase, mitochondrial	ACAA2
TRINITY_DN49751_c1_g3	-1.83255	9.68523e-05	3-ketoacyl-CoA thiolase, mitochondrial	ACAA2
TRINITY_DN47967_c0_g2	-2.68505	6.8711e-06	Troponin I, cardiac muscle	TNNI3
TRINITY_DN47967_c0_g1	-2.25936	1.34009e-06	Troponin I, slow skeletal muscle	TNNI1
TRINITY_DN53716_c0_g4	-2.78618	9.81364e-08	Protein FAM214A	FAM214A
TRINITY_DN53716_c0_g6	-3.22038	0.00282729	Protein FAM214A	FAM214A
TRINITY_DN53716_c0_g1	-2.68033	1.87486e-07	Protein FAM214A	FAM214A
TRINITY_DN53716_c0_g2	-3.51349	3.96347e-12	Protein FAM214A	FAM214A
TRINITY_DN38934_c0_g1	4.15701	0.0144243	--
TRINITY_DN41400_c1_g3	1.24772	0.0241765	40S ribosomal protein S6	RPS6
TRINITY_DN38367_c3_g1	5.00378	0.0102569	--
TRINITY_DN43483_c1_g3	1.77255	0.0186051	--
TRINITY_DN49272_c0_g1	3.16777	1.34317e-06	Lymphocyte-specific helicase	HELLS
TRINITY_DN47541_c2_g1	-1.64447	0.011991	--
TRINITY_DN45489_c7_g1	1.51366	0.00522587	Coiled-coil domain-containing protein 43	CCDC43
TRINITY_DN54787_c0_g1	1.58281	0.0217059	DNA-dependent protein kinase catalytic subunit	PRKDC
TRINITY_DN50288_c0_g1	1.29571	0.0238201	Mitochondrial import receptor subunit TOM34	TOMM34
TRINITY_DN45057_c0_g1	2.65277	0.000471966	Mid1-interacting protein 1-B	MID1IP1B
TRINITY_DN53589_c3_g1	-1.50166	0.0432653	Xenotropic and polytropic retrovirus receptor 1 homolog	XPR1
TRINITY_DN49211_c0_g1	1.46379	0.0308618	General transcription factor IIH subunit 4	GTF2H4
TRINITY_DN35071_c0_g1	1.92204	0.00747	--
TRINITY_DN43359_c0_g3	-2.09613	0.0228721	Alkaline ceramidase 2	ACER2
TRINITY_DN42327_c6_g1	-3.06593	0.00205624	--
TRINITY_DN42223_c1_g2	4.56061	7.00454e-12	Actin-1/2	ACTIA
TRINITY_DN46863_c3_g1	1.61333	0.00323726	Parvalbumin-2	PVALB2
TRINITY_DN55603_c3_g1	-1.46662	0.00704961	Bifunctional heparan sulfate N-deacetylase/N-sulfotransferase 1	NDST1
TRINITY_DN52933_c0_g2	1.83754	0.000184537	Collagen alpha-1(II) chain	COL2A1
TRINITY_DN56380_c0_g2	-1.43229	0.00567535	Eukaryotic translation initiation factor 4E-binding protein 3-like	EIF4EBP3L
TRINITY_DN49107_c1_g1	-1.79434	0.0345631	Nuclear receptor subfamily 4 group A member 2	NR4A2
TRINITY_DN37969_c0_g1	1.44134	0.0244407	Selenoprotein H	SELH
TRINITY_DN55460_c2_g2	1.48725	0.0118117	Cleavage and polyadenylation specificity factor subunit 3	CPSF3
TRINITY_DN55246_c0_g1	-1.13896	0.0486443	Fibroblast growth factor receptor 4	FGFR4
TRINITY_DN48467_c2_g1	1.46499	0.0143993	Myeloid-associated differentiation marker homolog	MYADM
TRINITY_DN50686_c0_g1	-1.73686	0.000851096	Transducin-like enhancer protein 4	TLE4
TRINITY_DN51944_c3_g1	4.58086	0.000206655	Carbonic anhydrase 2	CA2
TRINITY_DN51944_c3_g4	4.3682	0.000576423	Carbonic anhydrase 2	CA2
TRINITY_DN55774_c1_g1	1.50791	0.00439727	Plexin-B1	PLXNB1
TRINITY_DN38599_c0_g3	-2.43904	9.27792e-07	--
TRINITY_DN39730_c3_g2	-1.75527	0.0347851	--
TRINITY_DN45625_c1_g2	-1.43653	0.000572467	--
TRINITY_DN53750_c1_g1	3.15743	3.2805e-10	Leucine-rich repeat-containing protein 17	LRRC17
TRINITY_DN47582_c1_g2	-2.01468	0.00344636	Cytochrome P450 2J2	CYP2J2
TRINITY_DN45205_c1_g1	-2.26343	0.03549	--
TRINITY_DN39559_c0_g2	1.8821	0.0370171	--
TRINITY_DN55645_c1_g3	1.62859	0.0064805	Casein kinase II subunit alpha'
TRINITY_DN38502_c0_g1	2.12982	0.0328388	Phosphoacetylglucosamine mutase	PGM3
TRINITY_DN45718_c0_g4	-1.34702	0.036913	Kelch-like protein 21	KLHL21
TRINITY_DN47888_c0_g1	4.02004	0.0348034	Annexin A6	ANXA6
TRINITY_DN33064_c0_g1	-3.05744	9.22077e-09	Unconventional myosin-XVIIIb	MYO18B
TRINITY_DN50691_c0_g1	1.63385	0.0344033	Ubiquitin-like modifier-activating enzyme 1	UBA1
TRINITY_DN38993_c7_g1	-4.45891	2.5356e-05	Mitochondrial uncoupling protein 3	UCP3
TRINITY_DN42650_c5_g3	-2.77378	0.00303731	--
TRINITY_DN48903_c2_g1	-2.4983	4.1754e-05	Obscurin	OBSCN
TRINITY_DN41676_c0_g1	1.66818	0.0189338	Tax1-binding protein 3	TAX1BP3
TRINITY_DN51787_c1_g2	2.11513	0.00290577	--
TRINITY_DN56577_c1_g1	-1.74381	0.000262314	ATP-dependent Clp protease ATP-binding subunit clpX-like, mitochondrial	CLPX
TRINITY_DN56463_c2_g1	-1.64209	0.010454	Proteasomal ubiquitin receptor ADRM1	ADRM1
TRINITY_DN56215_c2_g1	-1.47393	0.00639106	Glycoprotein gp2	EUS4
TRINITY_DN51185_c0_g6	-1.55323	0.00148771	Dual specificity mitogen-activated protein kinase kinase 4	MAP2K4
TRINITY_DN47081_c1_g1	-2.5244	0.0309949	cGMP-dependent protein kinase 1	PRKG1
TRINITY_DN46346_c0_g1	-1.67698	0.0023216	Vascular endothelial growth factor D	FIGF
TRINITY_DN47951_c0_g1	2.9924	1.23545e-11	Calreticulin	CALR
TRINITY_DN50350_c0_g2	2.8198	0.0201782	ADP-dependent glucokinase	ADPGK
TRINITY_DN55139_c0_g2	-2.8771	5.48059e-09	Patatin-like phospholipase domain-containing protein 7	PNPLA7
TRINITY_DN45202_c1_g2	-1.58444	0.00617291	--
TRINITY_DN54019_c2_g3	1.75731	0.000342801	Collagen alpha-2(VI) chain	COL6A2
TRINITY_DN41619_c0_g1	-3.91293	4.79543e-07	SPRY domain-containing SOCS box protein 3	SPSB3
TRINITY_DN55045_c0_g2	2.26478	0.000645594	--
TRINITY_DN53410_c0_g2	3.34071	0.034567	E3 ubiquitin-protein ligase UHRF1	UHRF1
TRINITY_DN51947_c0_g1	1.56898	0.0150964	Probable inactive glycosyltransferase 25 family member 3	CERCAM
TRINITY_DN39084_c3_g1	3.78252	1.68486e-10	Heat shock 70 kDa protein	HSP70
TRINITY_DN47046_c0_g1	-1.68604	0.000280849	CDGSH iron-sulfur domain-containing protein 1	CISD1
TRINITY_DN55437_c0_g1	1.37659	0.00762469	Matrix metalloproteinase-15	MMP15
TRINITY_DN41903_c1_g2	-2.0131	0.0292605	--
TRINITY_DN49133_c2_g1	1.60732	0.020748	Methionine-R-sulfoxide reductase B3, mitochondrial	MSRB3
TRINITY_DN45413_c1_g1	-1.19061	0.0300708	Ryanodine receptor 1	RYR1
TRINITY_DN39138_c8_g1	-1.49638	0.00382853	Krueppel-like factor 16	KLF16
TRINITY_DN49926_c0_g2	-3.76959	0.000205827	--
TRINITY_DN37699_c0_g1	-1.86791	0.0134793	--
TRINITY_DN53387_c3_g1	1.73149	0.00999996	Protein pelota homolog	PELO
TRINITY_DN53451_c1_g1	-6.2268	8.78652e-27	--
TRINITY_DN45980_c2_g1	-2.7515	8.22632e-06	--
TRINITY_DN48674_c0_g1	-2.93376	1.83409e-05	--
TRINITY_DN48068_c1_g1	-6.39004	0.0256308	--
TRINITY_DN46849_c0_g3	-1.98024	0.00816281	Integral membrane protein GPR137	GPR137
TRINITY_DN50352_c0_g1	-2.23808	9.87328e-06	Probable G-protein coupled receptor 146	GPR146
TRINITY_DN42691_c3_g1	-2.77492	1.57038e-05	--
TRINITY_DN52784_c2_g1	3.40478	1.72338e-07	Peptidyl-prolyl cis-trans isomerase FKBP11	FKBP11
TRINITY_DN47850_c1_g1	-3.01085	0.00300492	--
TRINITY_DN46970_c2_g1	1.77767	0.000728571	Kazrin-A	KAZNA
TRINITY_DN48762_c1_g7	1.61854	0.00169285	Calmodulin	CALM1
TRINITY_DN50056_c4_g2	-2.05483	0.00463492	UBA-like domain-containing protein 1	UBALD1
TRINITY_DN45438_c0_g1	1.83199	0.000566509	6-phosphogluconate dehydrogenase, decarboxylating	PGD
TRINITY_DN51654_c0_g1	1.55683	0.00387614	--
TRINITY_DN32023_c0_g1	-2.13042	0.0116416	Translational activator GCN1	GCN1L1
TRINITY_DN38891_c1_g1	3.01362	2.46375e-05	Cyclin-dependent kinase 1	CDK1
TRINITY_DN41650_c1_g1	3.17104	3.32005e-12	Dynein light chain 1, cytoplasmic	CTP
TRINITY_DN48071_c0_g2	2.794	3.53989e-10	60S ribosomal protein L22-like 1	RPL22L1
TRINITY_DN44574_c0_g1	-2.57791	0.000216243	--
TRINITY_DN38028_c0_g1	2.66772	0.000195191	UDP-N-acetylglucosamine transferase subunit ALG14 homolog	ALG14
TRINITY_DN43173_c3_g2	2.34659	6.26585e-07	Protein FAM98A	FAM98A
TRINITY_DN47818_c1_g1	-1.53101	0.00103586	Mitochondrial inner membrane protein OXA1L	OXA1L
TRINITY_DN37048_c0_g1	-3.26605	1.26409e-10	--
TRINITY_DN50334_c2_g1	1.51199	0.0105269	Ribose-phosphate pyrophosphokinase 1	PRPS1
TRINITY_DN49765_c2_g1	2.4694	1.48605e-07	Protein cornichon homolog 1	CNIH1
TRINITY_DN37379_c0_g1	3.33478	0.0277997	--
TRINITY_DN51400_c0_g1	1.59001	0.0034258	Serine/threonine-protein phosphatase 2A activator	PPP2R4
TRINITY_DN56464_c2_g3	1.35572	0.0191104	DNA topoisomerase 1	TOP1
TRINITY_DN53129_c1_g1	1.30585	0.0141967	Solute carrier family 22 member 16	SLC22A16
TRINITY_DN44596_c0_g1	1.24682	0.0344154	--
TRINITY_DN53978_c2_g2	-3.04819	1.2128e-10	Carboxy-terminal domain RNA polymerase II polypeptide A small phosphatase 2	CTDSP2
TRINITY_DN46891_c2_g1	3.21392	0.00679429	Uncharacterized aarF domain-containing protein kinase 2	ADCK2
TRINITY_DN38461_c0_g1	-1.37501	0.0205802	--
TRINITY_DN49003_c0_g1	-2.83033	2.98727e-11	Large neutral amino acids transporter small subunit 4	SLC43A2
TRINITY_DN46192_c1_g3	3.30445	0.0483814	--
TRINITY_DN36465_c0_g1	-5.71643	0.000992202	Protein FAM184B	FAM184B
TRINITY_DN44486_c0_g1	2.4607	0.00490174	--
TRINITY_DN41183_c0_g2	2.47326	5.2462e-08	Prostaglandin E synthase 3	PTGES3
TRINITY_DN50630_c2_g1	-1.62889	0.000190136	Ubiquitin domain-containing protein UBFD1	UBFD1
TRINITY_DN56478_c3_g2	-1.40247	0.0168602	Egl nine homolog 2	EGLN2
TRINITY_DN56107_c6_g1	-1.43642	0.0016303	--
TRINITY_DN45748_c2_g1	-2.52432	0.0385281	--
TRINITY_DN43690_c3_g1	-1.93035	0.0484494	--
TRINITY_DN55413_c2_g2	-1.52057	0.0255109	Colorectal mutant cancer protein	MCC
TRINITY_DN45100_c0_g1	2.81768	9.55007e-05	Alpha-ketoglutarate-dependent dioxygenase alkB homolog 6	ALKBH6
TRINITY_DN48716_c0_g2	1.427	0.00699256	Repulsive guidance molecule A	RGMA
TRINITY_DN39878_c3_g9	2.27431	5.03811e-05	--
TRINITY_DN42133_c2_g1	1.55203	0.0144357	--
TRINITY_DN52068_c2_g1	1.83679	0.0392647	Mannose-P-dolichol utilization defect 1 protein	MPDU1
TRINITY_DN56846_c1_g1	-1.31193	0.0396887	Leukocyte receptor cluster member 8 homolog	LENG8
TRINITY_DN42806_c1_g1	1.38146	0.019311	Coatomer subunit delta	ARCN1
TRINITY_DN45983_c0_g1	-1.58342	0.0070122	Hydroxyacid-oxoacid transhydrogenase, mitochondrial	ADHFE1
TRINITY_DN41450_c3_g1	-1.65955	0.0358168	--
TRINITY_DN53882_c3_g1	-2.52615	0.000321277	Alcohol dehydrogenase 1
TRINITY_DN50953_c0_g1	2.89679	1.19685e-08	Cysteine and histidine-rich domain-containing protein 1	CHORDC1
TRINITY_DN43812_c3_g1	-4.38572	1.49981e-21	--
TRINITY_DN55677_c1_g2	-2.13113	0.000901453	E3 ubiquitin-protein ligase TRIM39	TRIM39
TRINITY_DN56852_c9_g1	-2.88368	0.00201189	--
TRINITY_DN55713_c3_g2	1.76213	0.000258534	--
TRINITY_DN48236_c2_g3	-1.99691	3.42439e-05	--
TRINITY_DN48185_c3_g1	-4.86386	3.37377e-05	--
TRINITY_DN38862_c0_g1	-1.24393	0.0134834	Cytochrome c oxidase subunit 7A-related protein, mitochondrial	COX7A2L
TRINITY_DN50223_c0_g1	2.92249	4.32254e-08	Glycogen phosphorylase, brain form	PYGB
TRINITY_DN50223_c0_g2	3.04737	2.1663e-08	Glycogen phosphorylase, brain form	PYGB
TRINITY_DN54741_c3_g2	-1.64695	0.0339007	Troponin C, skeletal muscle
TRINITY_DN49206_c0_g1	1.71989	0.0047583	Echinoderm microtubule-associated protein-like 2	EML2
TRINITY_DN49330_c0_g2	-1.62851	0.00594038	Rhophilin-2	RHPN2
TRINITY_DN47669_c2_g1	1.29097	0.0372949	--
TRINITY_DN48069_c0_g1	-2.97296	5.19029e-09	Histone-lysine N-methyltransferase ASH1L	ASH1L
TRINITY_DN53617_c4_g2	-2.74431	1.14502e-09	--
TRINITY_DN54656_c0_g1	-2.31085	8.79045e-06	Lysine-specific demethylase 4A	KDM4A
TRINITY_DN45563_c0_g1	1.47169	0.0302848	--
TRINITY_DN44741_c0_g1	-1.8402	0.0375914	--
TRINITY_DN44741_c0_g2	-2.43137	0.000245258	--
TRINITY_DN40723_c2_g1	2.69991	0.000581767	Gap junction delta-2 protein	GJD2
TRINITY_DN49681_c2_g1	-1.45674	0.0482531	--
TRINITY_DN43448_c2_g2	1.48355	0.0390315	--
TRINITY_DN54468_c0_g1	-1.33028	0.0125865	Liprin-beta-1	PPFIBP1
TRINITY_DN51494_c2_g1	-2.55216	9.61929e-07	--
TRINITY_DN48312_c0_g1	-4.14783	1.03289e-09	--
TRINITY_DN46437_c1_g1	-3.79205	0.000630849	Kelch-like protein diablo	DBO
TRINITY_DN47048_c2_g1	-1.73841	0.00289849	Zinc finger protein 836	ZNF836
TRINITY_DN48573_c0_g1	-1.8174	0.00441235	Solute carrier family 25 member 36-A	SLC25A36A
TRINITY_DN56624_c6_g1	-1.93566	0.000351287	Translational activator GCN1	GCN1L1
TRINITY_DN53803_c1_g1	1.25621	0.0322535	Methionine-R-sulfoxide reductase B1-A	MSRB1
TRINITY_DN50583_c2_g2	-2.51628	0.00173772	Calcium/calmodulin-dependent 3',5'-cyclic nucleotide phosphodiesterase 1C	PDE1C
TRINITY_DN50583_c2_g3	-2.12167	0.0327528	Calcium/calmodulin-dependent 3',5'-cyclic nucleotide phosphodiesterase 1C	PDE1C
TRINITY_DN50583_c2_g1	-2.33791	0.0221997	--
TRINITY_DN44879_c0_g5	2.6319	1.60662e-08	Actin, cytoplasmic 2	ACTG1
TRINITY_DN47332_c2_g1	2.47135	8.8995e-07	--
TRINITY_DN55112_c1_g1	1.54986	0.0278106	Tumor necrosis factor alpha-induced protein 2	TNFAIP2
TRINITY_DN37129_c0_g1	5.1173	0.0324187	Transmembrane protein 220	TMEM220
TRINITY_DN40525_c2_g1	-3.34038	0.000706862	--
TRINITY_DN50392_c1_g2	-3.27509	5.30222e-05	[Pyruvate dehydrogenase (acetyl-transferring)] kinase isozyme 4, mitochondrial	PDK4
TRINITY_DN50392_c1_g1	-2.98758	3.99471e-06	--
TRINITY_DN46070_c1_g1	-1.65503	0.0132312	Inositol hexakisphosphate kinase 2	IP6K2
TRINITY_DN40892_c0_g3	1.74875	0.00069317	--
TRINITY_DN40892_c0_g5	2.32535	0.00103834	--
TRINITY_DN45581_c0_g2	-2.76228	9.62969e-06	--
TRINITY_DN48947_c3_g1	-5.44019	1.09123e-22	Zinc finger and BTB domain-containing protein 16-A	ZBTB16A
TRINITY_DN50061_c4_g2	-2.27815	0.000240905	RNA-directed DNA polymerase from mobile element jockey	POL
TRINITY_DN51146_c3_g2	2.07836	8.90721e-06	Protein disulfide-isomerase A3	PDIA3
TRINITY_DN42621_c0_g2	-1.88323	0.00275519	Glutaminase kidney isoform, mitochondrial	GLS
TRINITY_DN43635_c0_g1	-9.24993	1.23069e-34	--
TRINITY_DN47870_c0_g1	2.96995	1.75361e-07	Vitamin D 25-hydroxylase	CYP2R1
TRINITY_DN51376_c3_g1	-1.83516	0.00475397	Matrix-remodeling-associated protein 8	MXRA8
TRINITY_DN49361_c3_g1	2.25265	1.51008e-06	14-3-3 protein gamma-2
TRINITY_DN56813_c0_g1	-1.91543	0.0150964	E3 ubiquitin-protein ligase BRE1B	RNF40
TRINITY_DN45255_c1_g1	1.39456	0.00589893	40S ribosomal protein S13	RPS13
TRINITY_DN50554_c3_g1	1.45103	0.0306822	Krueppel-like factor 7	KLF7
TRINITY_DN52263_c6_g6	1.72086	0.0463387	--
TRINITY_DN55900_c5_g1	1.44248	0.00747802	Multidrug resistance-associated protein 4	ABCC4
TRINITY_DN35376_c1_g1	-4.32352	1.54891e-10	Proteasome activator complex subunit 4A	PSME4A
TRINITY_DN52964_c6_g2	-1.9295	0.00390873	--
TRINITY_DN56803_c8_g3	-1.94713	0.0121023	--
TRINITY_DN56803_c8_g1	-1.76771	0.000290904	Alpha-protein kinase 2	ALPK2
TRINITY_DN38331_c5_g1	2.68381	0.00177238	--
TRINITY_DN56839_c5_g2	-5.59251	3.17037e-05	--
TRINITY_DN56694_c0_g1	1.69808	0.00494221	--
TRINITY_DN53451_c1_g2	-6.09441	7.54117e-20	--
TRINITY_DN41059_c1_g1	-6.57358	0.00696443	--
TRINITY_DN54155_c0_g1	1.56324	0.0145125	Integrator complex subunit 6	INTS6
TRINITY_DN40220_c6_g2	-3.68507	0.0113091	--
TRINITY_DN54853_c0_g1	-2.44706	3.51995e-08	Tribbles homolog 2	TRIB2
TRINITY_DN46164_c2_g1	-1.23979	0.017997	--
TRINITY_DN51489_c0_g3	1.50196	0.0144394	--
TRINITY_DN54126_c1_g2	2.05009	0.000849703	LIM domain kinase 1	LIMK1
TRINITY_DN47379_c4_g1	-1.79043	0.00326007	--
TRINITY_DN50127_c3_g1	2.18814	0.000123958	Transcription factor SOX-4	SOX4
TRINITY_DN53091_c1_g1	-7.3097	0.000102033	--
TRINITY_DN47531_c3_g3	-2.07666	0.00428033	Lipid phosphate phosphohydrolase 3	PPAP2B
TRINITY_DN55098_c3_g2	2.90876	0.000137293	Transcription regulator protein BACH2	BACH2
TRINITY_DN50213_c2_g1	4.56775	0.0320126	--
TRINITY_DN54186_c1_g1	1.67284	0.0169413	Septin-9	43717
TRINITY_DN55296_c3_g2	-2.06177	0.00880923	--
TRINITY_DN52994_c0_g2	2.75069	0.0133765	Prolyl 3-hydroxylase 1	LEPRE1
TRINITY_DN52850_c9_g1	1.84881	0.000515526	Essential MCU regulator, mitochondrial	SMDT1
TRINITY_DN40633_c0_g1	2.0567	0.00413647	Very-long-chain 3-oxoacyl-CoA reductase-A	HSD17B12A
TRINITY_DN32848_c0_g1	-1.9628	0.035556	E3 ubiquitin-protein ligase BRE1B	RNF40
TRINITY_DN54809_c3_g1	-1.72467	0.00211009	Rap guanine nucleotide exchange factor 3	RAPGEF3
TRINITY_DN54940_c1_g1	-1.74905	0.00345527	Pleckstrin homology domain-containing family G member 3	PLEKHG3
TRINITY_DN46608_c1_g1	-1.8743	0.0495491	Transducin-like enhancer protein 1	TLE1
TRINITY_DN50487_c0_g2	1.4419	0.0191705	--
TRINITY_DN34293_c0_g1	1.96476	0.020376	Cysteine-rich with EGF-like domain protein 2	CRELD2
TRINITY_DN42616_c2_g3	1.37866	0.0474863	DCN1-like protein 2	DCUN1D2
TRINITY_DN51563_c0_g1	-2.50381	0.045025	--
TRINITY_DN55898_c4_g1	-1.66907	0.0117544	Centrosomal protein of 85 kDa-like	CEP85L
TRINITY_DN45033_c7_g1	-3.92759	0.018031	--
TRINITY_DN56447_c1_g1	-2.71685	1.61126e-05	--
TRINITY_DN56506_c4_g2	1.73179	0.0148135	--
TRINITY_DN45844_c0_g1	-1.76723	0.0039768	Four and a half LIM domains protein 2	FHL2
TRINITY_DN46740_c1_g2	3.13312	0.000368093	Cyclin-A2	CCNA2
TRINITY_DN34911_c0_g1	-2.48919	0.0143993	--
TRINITY_DN50335_c3_g1	3.89726	7.68284e-11	--
TRINITY_DN51095_c0_g1	1.44991	0.0450941	Group 3 secretory phospholipase A2	PLA2G3
TRINITY_DN45619_c2_g2	4.45988	0.000132718	--
TRINITY_DN43638_c5_g1	3.70906	0.000449351	--
TRINITY_DN56135_c0_g2	4.28578	0.0215179	Abnormal spindle-like microcephaly-associated protein homolog	ASPM
TRINITY_DN48086_c0_g2	2.35527	0.0377393	Cysteine/serine-rich nuclear protein 3	CSRNP3
TRINITY_DN41077_c0_g1	2.61957	0.0121477	RNA-directed DNA polymerase from mobile element jockey	POL
TRINITY_DN40834_c2_g4	3.85822	4.11041e-07	Actin, muscle 1A	MA1A
TRINITY_DN53346_c1_g3	-2.51946	0.00279666	Long-chain fatty acid transport protein 1	SLC27A1
TRINITY_DN53346_c1_g2	-2.58097	4.95574e-05	Long-chain fatty acid transport protein 1	SLC27A1
TRINITY_DN56400_c2_g1	1.45433	0.00235714	Voltage-dependent calcium channel subunit alpha-2/delta-1	CACNA2D1
TRINITY_DN43472_c3_g2	-3.96985	0.000733815	Polymeric immunoglobulin receptor	PIGR
TRINITY_DN54154_c1_g2	1.89405	0.0159626	--
TRINITY_DN54154_c1_g1	1.54676	0.0201132	--
TRINITY_DN44853_c0_g3	-1.16343	0.0252627	--
TRINITY_DN43618_c0_g1	-1.2706	0.018409	Complement component 1 Q subcomponent-binding protein, mitochondrial	C1QBP
TRINITY_DN48529_c1_g1	-1.55419	0.00849209	WD repeat domain phosphoinositide-interacting protein 4	WDR45
TRINITY_DN36765_c0_g2	-6.22382	0.00876585	RING finger protein 32	RNF32
TRINITY_DN41039_c1_g4	2.01067	0.00470115	Twist-related protein 2	TWIST2
TRINITY_DN51564_c1_g1	-2.24537	0.000195005	--
TRINITY_DN50138_c3_g2	-2.60357	0.000260216	Leucine-rich repeat-containing protein 14	LRRC14
TRINITY_DN51167_c0_g1	3.31595	0.0120787	--
TRINITY_DN42635_c0_g1	2.02007	0.000699249	GPI transamidase component PIG-S	PIGS
TRINITY_DN50206_c1_g1	-4.9202	8.51237e-10	--
TRINITY_DN50206_c1_g3	-4.42825	3.89776e-14	Hamartin	TSC1
TRINITY_DN50206_c1_g2	-4.88533	9.39406e-29	Regulator of cell cycle RGCC	RGCC
TRINITY_DN50206_c1_g4	-3.26003	1.57155e-10	--
TRINITY_DN46173_c3_g1	-1.21325	0.0162643	MICOS complex subunit mic25a	CHCHD6A
TRINITY_DN35816_c0_g1	-2.15	0.0144205	--
TRINITY_DN45448_c3_g1	-9.02025	4.8931e-05	--
TRINITY_DN46155_c2_g4	3.49138	0.00259584	Collagen triple helix repeat-containing protein 1	CTHRC1
TRINITY_DN56727_c7_g2	1.5988	0.00240438	Sodium channel protein type 4 subunit alpha A	SCN4AA
TRINITY_DN54207_c3_g2	2.72978	0.000291779	Malectin	MLEC
TRINITY_DN56250_c5_g2	-3.18601	4.44181e-05	Carnitine O-palmitoyltransferase 1, liver isoform	CPT1A
TRINITY_DN56250_c5_g3	3.91875	4.30085e-05	Selenide, water dikinase 1	SEPHS1
TRINITY_DN56250_c5_g1	-1.26308	0.0205835	Selenide, water dikinase 1	SEPHS1
TRINITY_DN37370_c0_g2	-2.93466	0.0327807	Transcription factor COE3	EBF3
TRINITY_DN53962_c0_g3	-2.0439	0.0126714	Nuclear receptor coactivator 4	NCOA4
TRINITY_DN54098_c4_g1	-1.5059	0.0289338	--
TRINITY_DN36519_c0_g1	3.20903	0.0255004	--
TRINITY_DN54008_c0_g1	1.14804	0.0472522	EMILIN-3	EMILIN3
TRINITY_DN50736_c0_g3	-2.7773	7.59001e-07	--
TRINITY_DN46738_c2_g1	-3.36252	0.0385382	--
TRINITY_DN36449_c0_g1	4.59444	1.37908e-06	Kinetochore protein Nuf2	NUF2
TRINITY_DN48700_c0_g2	2.36359	2.47773e-07	--
TRINITY_DN46520_c3_g2	1.78559	0.0170012	Dolichyldiphosphatase 1	DOLPP1
TRINITY_DN46520_c3_g1	2.10097	0.00376643	Peptidyl-prolyl cis-trans isomerase-like 3	PPIL3
TRINITY_DN49707_c0_g1	-7.23717	0.00696302	--
TRINITY_DN40804_c3_g2	-2.81417	0.0104475	--
TRINITY_DN50527_c0_g1	1.79726	0.00162492	SWI/SNF-related matrix-associated actin-dependent regulator of chromatin subfamily A member 5	SMARCA5
TRINITY_DN51678_c1_g2	-2.53938	4.84012e-06	--
TRINITY_DN54918_c1_g3	-3.03637	0.00506741	--
TRINITY_DN46667_c1_g1	-2.94328	0.000832775	Calcium-binding and coiled-coil domain-containing protein 1	CALCOCO1
TRINITY_DN44458_c4_g2	-1.72524	0.00609967	--
TRINITY_DN49500_c0_g1	3.72594	4.5991e-14	Reticulocalbin-1	RCN1
TRINITY_DN46904_c3_g1	-5.14806	0.0192848	--
TRINITY_DN39902_c0_g1	-2.61707	6.62906e-07	Protein BTG1	BTG1
TRINITY_DN54474_c1_g1	2.09551	0.0149512	--
TRINITY_DN56622_c1_g1	-2.44781	3.47951e-08	Hydroxysteroid dehydrogenase-like protein 2	HSDL2
TRINITY_DN56622_c1_g3	-4.7661	7.31564e-05	Hydroxysteroid dehydrogenase-like protein 2	HSDL2
TRINITY_DN42661_c1_g1	-2.87702	0.0169817	--
TRINITY_DN39589_c5_g3	-4.20638	0.000928756	--
TRINITY_DN50510_c1_g1	2.75242	5.51895e-05	--
TRINITY_DN46776_c0_g2	-2.2416	0.0133543	--
TRINITY_DN43082_c0_g1	2.3584	1.83327e-07	Adenosine kinase	ADK
TRINITY_DN53252_c1_g1	1.78655	0.000341871	Endoplasmin homolog	ENPL-1
TRINITY_DN41945_c2_g1	-3.35877	1.60155e-12	--
TRINITY_DN40987_c2_g1	2.13697	4.01961e-07	Actin, cytoplasmic 2	ACTBB
TRINITY_DN45843_c1_g1	1.66992	0.0141608	Lysyl oxidase homolog 3	LOXL3
TRINITY_DN50513_c0_g1	-1.47353	0.0116881	Podocan	PODN
TRINITY_DN52341_c0_g2	1.43752	0.0118899	Transformer-2 protein homolog beta	TRA2B
TRINITY_DN40599_c0_g1	2.15284	0.000270547	Protein-lysine methyltransferase METTL21D	VCPKMT
TRINITY_DN42016_c0_g1	2.72937	3.88136e-07	Sialic acid synthase	NANS
TRINITY_DN44215_c0_g1	-1.73943	0.0221568	E3 ubiquitin-protein ligase BRE1B	RNF40
TRINITY_DN38812_c3_g1	3.22607	0.000781906	--
TRINITY_DN50714_c0_g1	-4.56362	8.56747e-14	CCAAT/enhancer-binding protein delta	CEBPD
TRINITY_DN35736_c0_g1	-2.98298	5.11176e-08	Supervillin	SVIL
TRINITY_DN41022_c0_g1	1.66703	0.00747178	B-cell CLL/lymphoma 7 protein family member B-A	BCL7BA
TRINITY_DN55647_c1_g1	2.31379	0.00171286	Carboxy-terminal kinesin 2
TRINITY_DN41897_c1_g1	-3.91526	0.00510156	Ryanodine receptor 1	RYR1
TRINITY_DN48124_c0_g2	-7.14166	0.000415113	--
TRINITY_DN52129_c3_g1	1.65521	0.00163237	Adenylyl cyclase-associated protein 2	CAP2
TRINITY_DN39210_c0_g3	-2.74906	0.00180485	--
TRINITY_DN36718_c0_g1	2.10407	0.00017577	Uncharacterized protein C10orf71	C10ORF71
TRINITY_DN42529_c3_g1	-2.10343	0.00417301	--
TRINITY_DN43313_c7_g2	-6.89375	6.70099e-18	--
TRINITY_DN56587_c2_g1	-2.03189	0.0439891	--
TRINITY_DN56587_c2_g2	-2.55834	0.0135077	Protein phosphatase PTC7 homolog	PPTC7
TRINITY_DN56587_c2_g3	-2.30276	0.00188717	--
TRINITY_DN44045_c0_g1	2.11853	0.000630849	Selenoprotein M	SELM
TRINITY_DN48459_c0_g1	-2.1739	0.0129462	Protein-tyrosine kinase 6	PTK6
TRINITY_DN50531_c0_g1	-1.50487	0.00564717	Medium-chain specific acyl-CoA dehydrogenase, mitochondrial	ACADM
TRINITY_DN41530_c2_g4	-4.55609	0.0141439	--
TRINITY_DN37810_c2_g1	-3.92364	0.000248167	Ectonucleoside triphosphate diphosphohydrolase 2	ENTPD2
TRINITY_DN48643_c0_g1	-2.43656	1.31718e-07	Ubiquitin-conjugating enzyme E2 A	UBE2A
TRINITY_DN53019_c0_g1	-1.45852	0.0194011	E3 ubiquitin-protein ligase NEDD4	NEDD4
TRINITY_DN47404_c0_g1	2.54798	1.18529e-07	Serine hydroxymethyltransferase, cytosolic	SHMT1
TRINITY_DN45540_c2_g1	-3.00789	0.0492483	Sarcoplasmic/endoplasmic reticulum calcium ATPase 2	ATP2A2
TRINITY_DN49590_c1_g2	4.12767	0.00103923	GATS-like protein 1	GATSL1
TRINITY_DN40245_c0_g1	-2.86135	2.84489e-10	Mediator of RNA polymerase II transcription subunit 8	MED8
TRINITY_DN48697_c0_g1	-2.83887	0.0026184	--
TRINITY_DN51118_c2_g1	-2.71755	0.000490644	Myosin-7	MYH7
TRINITY_DN44865_c0_g1	2.83043	0.00220743	--
TRINITY_DN49112_c2_g1	-2.60523	0.000126905	Nuclear factor interleukin-3-regulated protein	NFIL3
TRINITY_DN48228_c2_g2	3.79534	0.000237723	Phenazine biosynthesis-like domain-containing protein	PBLD
TRINITY_DN55928_c3_g2	-2.60114	0.00198064	Autophagy-related protein 2 homolog B	ATG2B
TRINITY_DN56510_c1_g4	-2.28466	0.000634018	--
TRINITY_DN43414_c1_g2	2.70752	1.23822e-05	RNA-binding protein 4.1	RBM4.1
TRINITY_DN38675_c0_g1	-2.12417	0.00015928	Ependymin	EPD
TRINITY_DN48828_c0_g1	1.8835	0.032938	Prolyl endopeptidase	PREP
TRINITY_DN48828_c0_g2	1.92623	0.0390524	Prolyl endopeptidase	PREP
TRINITY_DN41810_c3_g3	-3.15672	0.0295406	Insulin receptor substrate 2-A	IRS2-A
TRINITY_DN49564_c3_g4	-2.08013	0.014853	--
TRINITY_DN39399_c1_g1	-2.54644	0.00150335	Protein FAM57B	FAM57B
TRINITY_DN54497_c1_g1	-2.30791	6.10168e-06	Forkhead box protein K1	FOXK1
TRINITY_DN42370_c4_g1	-3.00475	6.56758e-07	--
TRINITY_DN45497_c0_g1	-4.24994	1.39013e-14	--
TRINITY_DN52937_c1_g3	-5.75791	0.00411355	Solute carrier family 2, facilitated glucose transporter member 12	SLC2A12
TRINITY_DN51234_c6_g1	2.47647	0.000305184	Kinesin-like protein KIF22	KIF22
TRINITY_DN50610_c1_g2	-2.11881	0.014971	Dedicator of cytokinesis protein 9	DOCK9
TRINITY_DN38739_c6_g1	2.11314	0.0385906	--
TRINITY_DN46162_c1_g3	1.95162	0.0349797	--
TRINITY_DN50089_c8_g1	-2.4362	1.25803e-06	--
TRINITY_DN52574_c0_g1	-1.56715	0.00372854	Cytosolic carboxypeptidase 4	AGBL1
TRINITY_DN53001_c1_g4	-1.78531	0.0319419	--
TRINITY_DN45663_c4_g4	2.02606	0.0140872	Heat shock protein HSP 90-alpha	HSP90AA1
TRINITY_DN39321_c0_g1	1.59349	0.0492422	--
TRINITY_DN39749_c0_g1	2.59952	3.22932e-08	Cysteine and histidine-rich domain-containing protein 1	CHORDC1
TRINITY_DN48739_c1_g1	-1.82029	0.036239	--
TRINITY_DN53687_c0_g1	-1.06324	0.0442228	Filamin A-interacting protein 1-like	FILIP1L
TRINITY_DN50720_c4_g1	1.76788	0.0177092	Aquaporin-7	AQP7
TRINITY_DN41232_c3_g1	1.68851	0.000456791	--
TRINITY_DN55538_c2_g2	-3.57019	0.0164866	Myosin light chain kinase 3	MYLK3
TRINITY_DN49252_c1_g1	-1.49424	0.0451198	--
TRINITY_DN50852_c1_g2	3.14333	0.000214145	Cell division control protein 6 homolog	CDC6
TRINITY_DN55113_c2_g2	2.5459	0.00099886	Poly [ADP-ribose] polymerase 1	PARP1
TRINITY_DN55113_c2_g1	2.8538	9.97481e-09	Poly [ADP-ribose] polymerase 1	PARP1
TRINITY_DN42778_c0_g4	-2.89732	0.00103769	--
TRINITY_DN42778_c0_g2	-3.239	0.0329573	--
TRINITY_DN53638_c1_g1	1.71116	0.000605198	--
TRINITY_DN43472_c3_g3	-1.13453	0.03025	Cytochrome b	MT-CYB
TRINITY_DN43472_c3_g6	-1.18201	0.0136403	Cytochrome b	MT-CYB
TRINITY_DN47559_c3_g1	-3.05583	0.000177898	--
TRINITY_DN46601_c5_g1	3.7789	0.0476064	--
TRINITY_DN56047_c3_g2	-1.40665	0.0498565	Serine/threonine-protein kinase SIK2	SIK2
TRINITY_DN51551_c3_g1	-1.48417	0.00227202	cGMP-dependent protein kinase 1	PRKG1
TRINITY_DN43760_c0_g2	2.35027	0.0444138	--
TRINITY_DN42441_c0_g1	-3.86362	1.92054e-15	--
TRINITY_DN42441_c0_g3	-3.3639	3.31845e-12	Phosphatidate phosphatase LPIN1	LPIN1
TRINITY_DN56086_c3_g2	-1.73743	0.000804944	General transcription factor 3C polypeptide 1	GTF3C1
TRINITY_DN50254_c2_g1	-1.79915	0.000381791	Nocturnin	CCRN4L
TRINITY_DN51544_c1_g1	2.70785	1.08184e-05	Wee1-like protein kinase	WEE1
TRINITY_DN54599_c2_g3	-2.97192	0.0104947	--
TRINITY_DN54599_c2_g1	-2.44115	7.80849e-05	Next to BRCA1 gene 1 protein	NBR1
TRINITY_DN54599_c2_g4	-2.47806	0.0249879	Next to BRCA1 gene 1 protein	NBR1
TRINITY_DN51693_c1_g1	-1.64958	0.0207685	--
TRINITY_DN37837_c0_g1	-2.14914	3.40898e-07	Heme-binding protein 2	HEBP2
TRINITY_DN47847_c5_g1	-3.36078	0.0275768	--
TRINITY_DN44597_c2_g2	2.29148	0.000754169	--
TRINITY_DN49131_c2_g3	1.70575	0.00498107	Frizzled-7	FZD7
TRINITY_DN56748_c0_g2	1.82431	0.000515526	Semaphorin-7A	SEMA7A
TRINITY_DN56748_c0_g1	2.23055	0.000115732	--
TRINITY_DN53699_c2_g1	-3.69396	6.98142e-11	--
TRINITY_DN39977_c2_g2	-1.57865	0.00510156	--
TRINITY_DN45671_c1_g1	1.13278	0.0476669	Phosphotriesterase-related protein	PTER
TRINITY_DN54371_c1_g4	-2.31385	0.000201518	--
TRINITY_DN54371_c1_g1	-2.45863	9.46674e-08	Iporin	RUSC2
TRINITY_DN48478_c3_g2	1.24784	0.0394049	Protein FAM78A	FAM78A
TRINITY_DN37305_c0_g1	1.93391	0.010396	Putative protein PTGES3L	PTGES3L
TRINITY_DN51408_c2_g1	3.15842	0.0333193	--
TRINITY_DN35712_c0_g1	-4.17639	6.96156e-15	--
TRINITY_DN41582_c8_g1	-3.41007	0.00876987	--
TRINITY_DN48522_c1_g2	3.15139	0.0145997	--
TRINITY_DN55512_c3_g1	-1.98587	0.0110431	--
TRINITY_DN52702_c5_g1	2.29937	0.0105838	Galactose-1-phosphate uridylyltransferase	GALT
TRINITY_DN45126_c2_g1	-2.48023	4.63712e-09	Neuroblast differentiation-associated protein AHNAK	AHNAK
TRINITY_DN46566_c3_g1	-1.87521	0.0300959	--
TRINITY_DN48411_c0_g1	3.15919	3.77081e-06	Kinetochore protein NDC80 homolog	NDC80
TRINITY_DN43844_c2_g6	4.46978	0.0492611	--
TRINITY_DN39118_c1_g1	-1.41085	0.0116128	Probable glutamate--tRNA ligase, mitochondrial	EARS2
TRINITY_DN51564_c1_g2	-1.88414	0.000893976	--
TRINITY_DN55211_c1_g1	-3.07435	8.24901e-08	Band 4.1-like protein 4B	EPB41L4B
TRINITY_DN56605_c2_g3	-3.57357	0.000998708	--
TRINITY_DN39011_c0_g1	4.57025	4.85225e-06	Short-chain dehydrogenase/reductase family 42E member 1	SDR42E1
TRINITY_DN44401_c2_g2	-4.14502	0.0407571	--
TRINITY_DN50216_c1_g2	-1.63462	0.00411108	Conserved oligomeric Golgi complex subunit 3	COG3
TRINITY_DN50216_c1_g3	-1.29462	0.0258979	Conserved oligomeric Golgi complex subunit 3	COG3
TRINITY_DN36487_c0_g1	-1.50541	0.0484603	--
TRINITY_DN43883_c2_g2	-3.15365	0.000165818	--
TRINITY_DN41087_c4_g3	-6.53803	0.00852619	--
TRINITY_DN41185_c1_g2	2.56528	0.0204425	--
TRINITY_DN39598_c1_g1	-3.49029	4.34668e-05	CTD small phosphatase-like protein	NFI1
TRINITY_DN52987_c4_g3	-4.63305	3.64027e-10	--
TRINITY_DN38924_c3_g1	2.03888	0.000767127	--
TRINITY_DN54847_c1_g1	-1.38168	0.00599678	Myosin light chain kinase family member 4	MYLK4
TRINITY_DN35967_c0_g1	-2.52963	0.0105838	--
TRINITY_DN49938_c0_g2	-1.62698	0.00205624	Nucleolar GTP-binding protein 1	GTPBP4
TRINITY_DN49039_c2_g1	-1.27974	0.0106102	--
TRINITY_DN42337_c0_g2	-3.04364	3.63192e-09	Protein FAM214A	FAM214A
TRINITY_DN52047_c3_g1	2.06319	0.00111254	Phosphatidylinositol 3-kinase regulatory subunit gamma	PIK3R3
TRINITY_DN54239_c5_g1	-1.16316	0.0143993	--
TRINITY_DN47303_c0_g1	-1.47986	0.0355592	5-oxoprolinase	OPLAH
TRINITY_DN53455_c2_g1	-6.97851	0.0224026	--
TRINITY_DN57011_c2_g1	1.30297	0.0242637	Unconventional myosin-XVIIIa	MYO18A
TRINITY_DN56068_c1_g7	-3.0051	0.013397	--
TRINITY_DN56027_c3_g2	-1.1982	0.0164473	F-box only protein 40	FBXO40
TRINITY_DN37694_c0_g1	-1.68059	0.0154443	Transmembrane emp24 domain-containing protein 1	TMED1
TRINITY_DN38886_c3_g3	-3.79058	6.96657e-11	--
TRINITY_DN38886_c3_g1	-3.55974	0.00124759	--
TRINITY_DN53034_c1_g1	-1.80358	0.00916712	Nuclear receptor subfamily 2 group F member 6	NR2F6
TRINITY_DN50013_c4_g1	-2.05359	0.00309803	--
TRINITY_DN43385_c0_g1	3.32602	0.000940897	--
TRINITY_DN45166_c0_g1	-2.93842	0.0408004	--
TRINITY_DN47617_c0_g1	2.24963	6.57129e-07	Lamin-B1	LMNB1
TRINITY_DN48523_c3_g1	-1.75288	0.0144205	Tenascin	TNC
TRINITY_DN51974_c0_g1	-2.10993	2.8504e-07	GMP reductase 1	GMPR
TRINITY_DN56170_c1_g1	1.29651	0.0481665	Ankyrin repeat domain-containing protein 50	ANKRD50
TRINITY_DN41024_c1_g1	-3.32384	0.000525083	Myosin-6	MYH6
TRINITY_DN43491_c1_g1	-2.05675	0.00367375	--
TRINITY_DN42938_c5_g1	2.7193	0.0449025	--
TRINITY_DN42261_c2_g1	-3.26318	0.000291779	--
TRINITY_DN51059_c0_g1	-1.64925	0.0286614	--
TRINITY_DN44040_c1_g2	6.74164	0.00374281	--
TRINITY_DN52866_c0_g2	6.19424	1.4175e-05	--
TRINITY_DN44264_c1_g4	1.89052	0.00430803	Unique cartilage matrix-associated protein	UCMA
TRINITY_DN42770_c8_g2	1.89033	0.000316775	Rho-related GTP-binding protein RhoB	RHOB
TRINITY_DN41503_c1_g2	1.30392	0.0155153	40S ribosomal protein S15	RPS15
TRINITY_DN47807_c6_g1	-4.49872	0.000557468	--
TRINITY_DN56486_c2_g3	-3.20175	5.76903e-09	--
TRINITY_DN42919_c6_g1	6.43541	0.0231696	--
TRINITY_DN45866_c1_g2	2.39857	0.0102557	Nuclear receptor 2C2-associated protein	NR2C2AP
TRINITY_DN47724_c1_g1	2.06506	0.000667543	Calumenin-A	CALUA
TRINITY_DN47724_c1_g3	3.10656	0.011292	--
TRINITY_DN49057_c3_g2	-2.98496	0.0196419	--
TRINITY_DN54202_c0_g1	-6.16326	0.0422376	--
TRINITY_DN46605_c1_g1	-1.90153	0.0357146	--
TRINITY_DN53385_c0_g1	1.96996	0.0396709	Diacylglycerol kinase alpha	DGKA
TRINITY_DN46011_c3_g3	-4.66051	1.63255e-09	Transitional endoplasmic reticulum ATPase homolog 2	CDC-48.2
TRINITY_DN39994_c1_g1	1.23756	0.0405273	Protein transport protein Sec61 subunit beta	SEC61B
TRINITY_DN49828_c2_g1	-1.95217	0.000131975	Zinc-binding protein A33
TRINITY_DN50128_c1_g2	-2.86646	0.0062115	Glutathione S-transferase kappa 1	GSTK1
TRINITY_DN42082_c0_g8	1.25603	0.033138	60S ribosomal protein L21	RPL21
TRINITY_DN41668_c0_g1	1.69936	0.00766836	Prolyl 4-hydroxylase subunit alpha-1	P4HA1
TRINITY_DN53427_c0_g1	-1.85919	0.000681129	Acyl-CoA dehydrogenase family member 9, mitochondrial	ACAD9
TRINITY_DN53211_c0_g3	-2.08189	4.70656e-06	Ornithine decarboxylase antizyme 2	OAZ2
TRINITY_DN38947_c2_g2	1.95571	6.53416e-05	Heat shock cognate 71 kDa protein	HSPA8
TRINITY_DN39563_c3_g1	1.79067	0.000344066	--
TRINITY_DN41393_c1_g2	2.23977	0.0014338	Tubulin beta-5 chain
TRINITY_DN47225_c0_g1	-1.3222	0.00445511	Dual specificity mitogen-activated protein kinase kinase 4	MAP2K4
TRINITY_DN53823_c0_g1	1.68838	0.00404499	Nicalin-1	NCL1
TRINITY_DN41709_c4_g1	-3.19395	0.034386	--
TRINITY_DN55347_c2_g2	-1.25517	0.0406051	--
TRINITY_DN47414_c2_g1	4.02258	2.81392e-08	Heat shock cognate 71 kDa protein	HSC70
TRINITY_DN46861_c0_g2	-1.28841	0.0292605	--
TRINITY_DN46170_c3_g1	-2.51378	0.00834945	--
TRINITY_DN47837_c1_g1	-1.18034	0.0124659	Transitional endoplasmic reticulum ATPase	VCP
TRINITY_DN42926_c0_g1	1.20142	0.0462302	Ankyrin repeat domain-containing protein SOWAHC	SOWAHC
TRINITY_DN51135_c1_g2	3.23962	0.000153736	DnaJ homolog subfamily A member 1	DNAJA1
TRINITY_DN42364_c0_g1	-1.27413	0.00403743	Tripartite motif-containing protein 54	TRIM54
TRINITY_DN42505_c0_g1	1.78116	0.019052	Gem-associated protein 4	GEMIN4
TRINITY_DN52460_c4_g3	3.73398	8.13696e-07	Actin, alpha skeletal muscle A	ACTA1A
TRINITY_DN53410_c0_g3	3.48932	0.000616369	E3 ubiquitin-protein ligase UHRF1	UHRF1
TRINITY_DN43662_c2_g1	1.80841	0.0006745	--
TRINITY_DN50104_c1_g1	2.26311	0.0037207	--
TRINITY_DN43945_c4_g6	3.42734	0.00206812	Troponin C, skeletal muscle
TRINITY_DN51579_c0_g1	1.71928	0.000829168	Serine/threonine-protein phosphatase 2A 65 kDa regulatory subunit A beta isoform (Fragment)	PPP2R1B
TRINITY_DN51197_c0_g3	-1.52554	0.00720257	Calcium uptake protein 2, mitochondrial	MICU2
TRINITY_DN38775_c0_g1	2.94568	0.0291576	Transmembrane protein 206	TMEM206
TRINITY_DN43013_c0_g1	2.07342	0.000146487	--
TRINITY_DN55516_c1_g1	-1.6821	0.00310259	SNF-related serine/threonine-protein kinase	SNRK
TRINITY_DN44621_c0_g1	1.39699	0.00415874	60S ribosomal protein L7a	RPL7A
TRINITY_DN37045_c0_g1	2.42392	0.0230248	--
TRINITY_DN46748_c0_g1	1.51327	0.0204905	Nuclear transcription factor Y subunit beta	NFYB
TRINITY_DN50596_c1_g1	1.32162	0.0141109	Coronin-6	CORO6
TRINITY_DN43394_c3_g1	-1.42708	0.0167975	INO80 complex subunit C	INO80C
TRINITY_DN53405_c0_g3	-1.81225	0.0229117	--
TRINITY_DN49753_c4_g1	2.32283	1.12225e-06	Calreticulin	CALR
TRINITY_DN51983_c6_g1	-2.08256	4.66382e-06	--
TRINITY_DN51983_c6_g2	-4.55144	7.9056e-08	--
TRINITY_DN39012_c0_g1	3.38398	0.00147815	Deoxycytidylate deaminase	DCTD
TRINITY_DN56664_c6_g4	-2.41011	0.00189445	C-myc promoter-binding protein	DENND4A
TRINITY_DN56664_c6_g1	-3.04483	0.00242329	C-myc promoter-binding protein	DENND4A
TRINITY_DN43979_c2_g1	2.00927	0.0126906	Zinc finger protein 572	ZNF572
TRINITY_DN50191_c1_g1	1.69815	0.0199989	--
TRINITY_DN43104_c6_g1	-3.42694	0.00778579	--
TRINITY_DN43104_c6_g2	-3.71865	0.00868563	--
TRINITY_DN56879_c13_g1	-2.61591	3.31963e-07	ATP-binding cassette sub-family A member 1	ABCA1
TRINITY_DN55993_c2_g2	1.50972	0.0474863	LIM domain-binding protein 3	LDB3
TRINITY_DN41047_c2_g1	2.64788	0.00212273	--
TRINITY_DN38845_c0_g2	-2.32347	0.00854061	Enteropeptidase	TMPRSS15
TRINITY_DN48004_c0_g2	-1.72981	0.0215527	Histone-lysine N-methyltransferase, H3 lysine-79 specific	DOT1L
TRINITY_DN54948_c4_g3	-1.25821	0.0143544	Serine/threonine-protein phosphatase PP1-beta catalytic subunit	PPP1CB
TRINITY_DN33003_c0_g1	-3.17633	0.00677224	Gamma-glutamylcyclotransferase	GGCT
TRINITY_DN55257_c2_g1	-1.97095	0.00667586	Somatostatin receptor type 5	SSTR5
TRINITY_DN42670_c0_g1	-4.18275	0.0354505	--
TRINITY_DN56304_c0_g5	-1.9192	0.00286428	--
TRINITY_DN53316_c5_g1	1.57172	0.0195096	Golgi-associated plant pathogenesis-related protein 1	GLIPR2
TRINITY_DN49606_c2_g1	-2.29708	0.00366001	--
TRINITY_DN41528_c1_g1	1.8986	0.000693095	--
TRINITY_DN54385_c1_g1	2.80848	2.41166e-07	Annexin A6	ANXA6
TRINITY_DN46873_c5_g4	-6.65115	2.33686e-07	--
TRINITY_DN46873_c5_g5	-5.36467	1.20645e-08	--
TRINITY_DN53614_c0_g1	-1.5712	0.00808028	Forkhead box protein K2	FOXK2
TRINITY_DN47498_c1_g2	2.12144	0.0360883	PRA1 family protein 3	ARL6IP5
TRINITY_DN47498_c1_g1	2.19056	0.0217059	PRA1 family protein 3	ARL6IP5
TRINITY_DN56269_c4_g3	-2.37171	0.0044356	Tensin-2	TNS2
TRINITY_DN56969_c5_g1	2.08902	0.000447448	Alpha-2,8-sialyltransferase 8F	ST8SIA6
TRINITY_DN56296_c4_g1	1.40931	0.0179858	Pleckstrin homology domain-containing family G member 2	PLEKHG2
TRINITY_DN37484_c0_g1	6.41024	0.002547	Calcitonin gene-related peptide	CALCA
TRINITY_DN49089_c3_g4	-1.75285	0.0154581	MTSS1-like protein	MTSS1L
TRINITY_DN38216_c0_g1	2.74963	1.55615e-07	--
TRINITY_DN52448_c3_g3	3.06678	0.0380416	--
TRINITY_DN55060_c3_g2	-1.43039	0.00220743	4F2 cell-surface antigen heavy chain	SLC3A2
TRINITY_DN49981_c0_g1	1.51704	0.0147267	Small nuclear ribonucleoprotein Sm D3	SNRPD3
TRINITY_DN41348_c1_g1	2.41595	2.4873e-06	--
TRINITY_DN50077_c4_g2	2.28067	0.0162927	Glycogen phosphorylase, brain form (Fragment)	PYGB
TRINITY_DN48700_c0_g1	1.83771	4.77151e-05	Collagen alpha-1(I) chain	COL1A1
TRINITY_DN43644_c2_g1	2.66988	0.000908674	--
TRINITY_DN48747_c0_g1	1.48031	0.00411484	40S ribosomal protein S11	RPS11
TRINITY_DN55239_c2_g2	-1.61967	0.00939617	Ski-like protein	SKIL
TRINITY_DN55045_c1_g1	1.99633	1.57018e-05	Calmodulin	CALM
TRINITY_DN55124_c3_g1	1.91615	0.0047277	Acetyl-coenzyme A synthetase, cytoplasmic	ACSS2
TRINITY_DN54739_c1_g1	-1.8387	0.00325096	Calcium-binding mitochondrial carrier protein SCaMC-3	SLC25A23
TRINITY_DN56632_c4_g1	-1.96167	9.92964e-05	Myosin-binding protein C, slow-type	MYBPC1
TRINITY_DN47178_c1_g2	1.9198	0.0474863	Zinc transporter ZIP9	SLC39A9
TRINITY_DN45973_c3_g3	1.75272	0.0247046	Retrovirus-related Pol polyprotein from transposon 412	POL
TRINITY_DN53545_c0_g2	-1.35745	0.00677553	Ankyrin repeat domain-containing protein 9	ANKRD9
TRINITY_DN42495_c0_g2	1.38492	0.0467675	Catenin beta-1	CTNNB1
TRINITY_DN44954_c8_g4	1.89232	0.0153899	Prostaglandin reductase 2	PTGR2
TRINITY_DN47665_c1_g1	-3.44667	0.00849318	--
TRINITY_DN51997_c1_g4	-2.548	6.94032e-06	--
TRINITY_DN42536_c5_g2	3.09018	6.56758e-07	--
TRINITY_DN42285_c0_g1	2.66193	0.00749199	DNA repair protein RAD51 homolog A	RAD51-A
TRINITY_DN45587_c1_g1	4.29657	0.000988039	--
TRINITY_DN56476_c6_g2	-4.13679	2.34663e-19	Hamartin	TSC1
TRINITY_DN45485_c0_g1	-2.29018	0.00441235	Ras-related protein Rab-40B	RAB40B
TRINITY_DN38387_c1_g1	1.46254	0.00355376	40S ribosomal protein S3a	RPS3A
TRINITY_DN55636_c1_g1	-2.29158	0.00183348	Cadherin-like and PC-esterase domain-containing protein 1	CPED1
TRINITY_DN51377_c1_g2	-1.45447	0.00489249	--
TRINITY_DN55645_c1_g1	2.61222	1.70214e-09	Coiled-coil domain-containing protein 113	CCDC113
TRINITY_DN40865_c0_g1	-3.61782	0.00608918	--
TRINITY_DN40865_c0_g2	-6.82769	0.0024265	--
TRINITY_DN50218_c1_g2	-2.08357	0.00158135	--
TRINITY_DN56652_c2_g3	-1.44266	0.00217432	--
TRINITY_DN55392_c2_g4	2.40896	0.000896884	Kinesin-like protein KIF21A	KIF21A
TRINITY_DN42115_c7_g1	-1.89778	0.000268924	--
TRINITY_DN50558_c1_g1	-2.79476	0.00445511	Rho guanine nucleotide exchange factor 28	ARHGEF28
TRINITY_DN45327_c0_g3	-1.53058	0.041574	Peripheral plasma membrane protein CASK	CASK
TRINITY_DN56892_c4_g1	1.81938	0.0442159	Matrix-remodeling-associated protein 5	MXRA5
TRINITY_DN56892_c4_g2	2.59011	4.23051e-05	Matrix-remodeling-associated protein 5	MXRA5
TRINITY_DN39230_c0_g2	-3.70993	0.000662959	--
TRINITY_DN44313_c3_g1	2.41166	0.0464774	Aquaporin-11	AQP11
TRINITY_DN43123_c4_g1	-3.9044	4.41061e-08	--
TRINITY_DN51335_c2_g1	-3.69092	5.37493e-08	--
TRINITY_DN47460_c0_g1	-1.71169	0.00106965	--
TRINITY_DN53085_c0_g4	2.96598	4.16548e-05	Mannosyl-oligosaccharide glucosidase	MOGS
TRINITY_DN53085_c0_g1	3.01881	0.0482037	Mannosyl-oligosaccharide glucosidase	MOGS
TRINITY_DN54317_c1_g3	-1.83464	0.0132312	Arrestin domain-containing protein 3	ARRDC3
TRINITY_DN50429_c2_g1	-2.0236	0.00425516	Zinc finger protein 596	ZNF596
TRINITY_DN39452_c2_g1	1.67061	0.000257231	Cofilin-2	CFL2
TRINITY_DN52435_c0_g1	-2.65902	0.000805141	Ryanodine receptor 3	RYR3
TRINITY_DN53303_c0_g2	-1.12322	0.0194368	--
TRINITY_DN55456_c2_g1	1.60425	0.0406088	Serine/threonine-protein phosphatase 2A 56 kDa regulatory subunit gamma isoform	PPP2R5C
TRINITY_DN54190_c1_g1	-2.1115	0.0132554	Target of Nesh-SH3	ABI3BP
TRINITY_DN55697_c1_g1	1.40072	0.00688771	Alpha-sarcoglycan	SGCA
TRINITY_DN55697_c1_g2	1.53097	0.0030148	Alpha-sarcoglycan	SGCA
TRINITY_DN39560_c1_g2	4.19032	0.0420933	Connector enhancer of kinase suppressor of ras 2	CNKSR2
TRINITY_DN54195_c2_g2	-3.90368	1.5667e-05	DNA damage-inducible transcript 4 protein	DDIT4
TRINITY_DN44701_c1_g2	1.37699	0.0203513	Nucleoside diphosphate kinase 3	NME3
TRINITY_DN53182_c1_g1	-1.93999	4.81693e-06	CD276 antigen	CD276
TRINITY_DN47597_c2_g6	-2.26071	0.0242401	--
TRINITY_DN54893_c2_g2	2.65664	8.22884e-05	E3 ubiquitin-protein ligase TRIM39	TRIM39
TRINITY_DN49583_c2_g1	3.02298	0.000893976	--
TRINITY_DN48936_c0_g1	-2.38075	1.04699e-06	Trifunctional enzyme subunit beta, mitochondrial	HADHB
TRINITY_DN48936_c0_g2	-2.86114	0.00255335	Trifunctional enzyme subunit beta, mitochondrial	HADHB
TRINITY_DN50008_c0_g2	3.35783	0.00522587	ADP-ribosylation factor-binding protein GGA3	GGA3
TRINITY_DN50008_c0_g1	4.28058	0.00685038	ADP-ribosylation factor-binding protein GGA3	GGA3
TRINITY_DN41741_c4_g1	-2.45999	0.0320806	--
TRINITY_DN42409_c5_g1	-7.51999	1.59204e-05	--
TRINITY_DN52898_c1_g1	1.45108	0.00792374	mRNA export factor	RAE1
TRINITY_DN43729_c3_g3	-2.99738	1.25152e-11	SID1 transmembrane family member 2	SIDT2
TRINITY_DN49523_c0_g3	6.66216	0.0123944	--
TRINITY_DN42423_c0_g1	1.59078	0.00337936	H/ACA ribonucleoprotein complex subunit 1	GAR1
TRINITY_DN56673_c0_g4	-2.88244	9.09465e-05	--
TRINITY_DN56675_c8_g2	-3.35976	1.92017e-08	CAD protein	CAD
TRINITY_DN39637_c2_g3	-3.98222	0.000897522	--
TRINITY_DN44581_c1_g1	-3.30147	0.0275961	--
TRINITY_DN43944_c1_g1	-4.13849	5.3462e-12	--
TRINITY_DN39613_c1_g3	1.67289	0.00179205	Heat shock 70 kDa protein 4	HSPA4
TRINITY_DN46143_c0_g1	2.20957	2.19916e-05	Cartilage-associated protein	CRTAP
TRINITY_DN41890_c0_g5	3.29188	0.00541788	--
TRINITY_DN51439_c0_g1	-3.16767	4.00567e-06	HMG box-containing protein 1	HBP1
TRINITY_DN51439_c0_g2	-2.92715	2.58496e-05	HMG box-containing protein 1	HBP1
TRINITY_DN51439_c0_g4	-3.06054	1.55615e-07	HMG box-containing protein 1	HBP1
TRINITY_DN50598_c2_g1	-1.52417	0.00550155	Dystrophin-related protein 2	DRP2
TRINITY_DN43738_c3_g1	-1.77412	0.0064024	--
TRINITY_DN42460_c3_g2	-2.1509	0.000527718	--
TRINITY_DN40428_c0_g5	2.16047	0.0141906	--
TRINITY_DN33713_c0_g1	-2.79497	0.000137196	--
TRINITY_DN47806_c0_g2	-6.34227	0.0208135	--
TRINITY_DN47806_c0_g3	-1.89131	0.000321626	Ependymin	EPD
TRINITY_DN52091_c0_g1	-1.43594	0.00432977	Band 4.1-like protein 3	EPB41L3
TRINITY_DN43157_c2_g2	-1.91362	1.69479e-05	UBX domain-containing protein 4	UBXN4
TRINITY_DN55118_c0_g3	2.09212	1.57018e-05	Voltage-dependent L-type calcium channel subunit beta-1	CACNB1
TRINITY_DN55118_c0_g2	1.91477	0.00947448	--
TRINITY_DN55118_c0_g1	1.42033	0.00787551	Voltage-dependent L-type calcium channel subunit beta-1	CACNB1
TRINITY_DN55722_c3_g2	-2.41871	1.6723e-05	Serine/threonine-protein kinase ULK1	ULK1
TRINITY_DN55722_c3_g1	-2.15533	7.24573e-06	Serine/threonine-protein kinase ULK1	ULK1
TRINITY_DN35057_c0_g1	2.77551	0.0231145	Protein diaphanous homolog 3	DIAPH3
TRINITY_DN51190_c1_g1	-2.38921	0.000190136	--
TRINITY_DN52227_c3_g1	-6.65403	4.37134e-06	--
TRINITY_DN56282_c4_g5	5.02156	0.0383221	--
TRINITY_DN53252_c1_g2	2.01294	3.65026e-05	Endoplasmin	HSP90B1
TRINITY_DN56703_c1_g1	2.10422	0.00991411	DnaJ homolog subfamily C member 12	DNAJC12
TRINITY_DN48418_c2_g1	2.21794	0.0275085	Septin-9	43717
TRINITY_DN49075_c0_g2	2.12008	0.000517615	Kinesin light chain 1	KLC1
TRINITY_DN39185_c1_g4	1.42051	0.00561965	60S ribosomal protein L9	RPL9
TRINITY_DN47905_c0_g1	1.22543	0.032167	Myc box-dependent-interacting protein 1	BIN1
TRINITY_DN54678_c4_g1	-4.34165	0.000733815	Selenide, water dikinase 1	SEPHS1
TRINITY_DN45660_c3_g1	3.23883	1.20771e-10	Serine/threonine-protein phosphatase 6 regulatory ankyrin repeat subunit C	ANKRD52
TRINITY_DN43096_c4_g1	-1.5298	0.000809493	--
TRINITY_DN50280_c6_g1	-1.50762	0.0115567	--
TRINITY_DN44967_c0_g1	-1.58463	0.00290186	NK-tumor recognition protein	NKTR
TRINITY_DN40961_c0_g1	-1.99597	0.000986218	BCL2/adenovirus E1B 19 kDa protein-interacting protein 3-like	BNIP3L
TRINITY_DN51698_c1_g1	-1.61117	0.00561965	Probable glutamate receptor
TRINITY_DN56871_c7_g1	-1.23392	0.0154443	--
TRINITY_DN43482_c1_g1	-2.64295	2.31862e-07	--
TRINITY_DN49821_c3_g3	2.12393	0.0311718	--
TRINITY_DN55041_c2_g1	-1.24425	0.0232313	Kelch-like protein 21	KLHL21
TRINITY_DN54313_c3_g1	-3.10509	0.0378099	Zona pellucida-like domain-containing protein 1	ZPLD1
TRINITY_DN53295_c2_g1	-2.50167	0.0427069	--
TRINITY_DN54479_c1_g1	1.45008	0.00507516	--
TRINITY_DN34932_c0_g2	-2.84952	0.0108782	--
TRINITY_DN53468_c2_g2	2.8303	1.54536e-11	78 kDa glucose-regulated protein	HSPA5
TRINITY_DN53468_c2_g1	2.75126	4.21718e-09	78 kDa glucose-regulated protein	HSPA5
[truncated: 1,971 more rows]
